# Supplementary material for: Impaired CD4+ T cell response in older adults is associated with reduced immunogenicity and reactogenicity of mRNA COVID-19 vaccination
Source: Nat Aging. 2023 Jan 12;3(1):82–92. doi: 10.1038/s43587-022-00343-4 (PMC10154196; doi:10.1038/s43587-022-00343-4)
Supplement: Source Data Fig. 1 — Statistical source data. [file 43587_2022_343_MOESM3_ESM.xlsx]

## Sheet: Fig. 1a
	No. of total CD4 in blood (×109/L)	Elderly
	Pre	0.623697	0.784852	1.28039	0.709388	0.926587	0.377404	0.905187	0.472042	1.53399	0.789117	0.783185	1.1507	0.597181	0.632478	0.403286	0.499442	0.480078	0.989989	0.814776	0.628447	0.632715	0.538172	0.886931	1.76235	0.308323	0.64339	1.33834	2.75708	0.876953	1.18222	0.958621	0.771067	1.10937	0.554782	0.862459	0.616896	0.507705	0.71238	0.574351	0.383171	0.55116	0.89503	1.34185	0.474864	0.521861	1.50703	0.931296	0.661642
	Post1	0.57288	0.645734	1.29336	0.654362	1.0557	0.424497	1.00585	0.469056	1.44149	1.05023	0.721409	1.39137	0.746253	0.875952	0.477106	0.57635	0.500339	1.16347	1.00964	0.669463	0.715853	0.699275	1.08773	1.5763	0.24688	0.805049	1.34072	2.30301	0.709103	1.3649	0.889262	0.785531	1.16122	0.509449	0.867924	0.496173	0.537729	0.966233	0.548897	0.36429	0.539327	0.732452	1.35407	0.420749	0.684722	1.00808	0.817457	0.6777
	Post2	0.562523	0.579376	1.39134	0.712215	0.862422	0.348897	0.743045	0.487539	1.64602	0.918828	0.664614	1.30945	0.62356	0.851595	0.402574	0.451825	0.483611	1.14805	1.10423	0.612247	0.649616	0.554736	0.875135	1.41617	0.349635	0.761409	1.43929	2.29448	0.928787	0.886245	0.990134	0.974687	0.897315	0.4769	1.00071	0.562723	0.65052	0.937451	0.504363	0.139138	0.51591	0.979803	1.36342	0.495041	0.735213	1.12725	0.710315	0.779389
	3mo	0.553072	0.751241	1.28733	0.774625	0.862594	0.50285	0.678173	0.368388	1.71711	0.850868	0.760444	1.25492	0.579079	0.76909	0.43371	0.80975	0.547952	1.01374	1.00502	0.54931	0.722226	0.604719	0.97326	1.20726	0.270474	0.671934	1.29025	3.26363	1.06485	0.848353	0.837481	0.505443	1.07325	0.445311	0.872776	0.586989	0.751906	0.976356	0.603814	0.357435	0.620103	0.803264	1.09139	0.629671		0.985624	0.623632	0.682803
	No. of AIM+ CD4 in blood (×106/L)	Elderly
	Pre	0.146693	0.15697	0.256077	0.333412	0.222381	0.1	0.181037	0.1	0.383498	0.213851	0.373266	0.310689	0.143323	0.126496	0.133084	0.124861	0.1	0.359069	0.162955	0.175965	0.126543	0.134543	0.177386	0.352469	0.1	0.180149	0.267669	0.854694	0.175391	0.236444	0.239655	0.154213	0.221874	0.110956	0.20699	0.123379	0.101541	0.142476	0.11487	0.1	0.132278	0.179006	0.308625	0.1	0.161777	0.648021	0.223511	0.132328
	Post1	0.226058	0.794575	3.12993	8.81426	7.36875	0.539026	2.98959	1.54789	1.75862	9.04391	5.34564	4.06434	2.80591	1.54168	4.72812	2.08639	1.98635	7.56255	0.979351	1.51968	0.787438	1.97895	6.16741	1.76624	0.264161	6.95562	2.48033	7.53084	0.432553	1.9245	2.87436	4.27329	3.82042	1.31947	0.607547	1.45161	0.435561	1.06411	5.54386	0.217372	1.13259	2.2706	4.02158	1.1781	2.4787	1.55244	4.61863	3.88315
	Post2	0.399391	1.11014	15.1795	5.00687	8.08952	1.40257	3.05391	1.70639	2.69947	2.72892	5.5163	1.25707	2.80602	2.88691	3.69563	5.25924	8.68565	2.04353	1.18153	4.13879	2.07228	2.19676	6.37099	14.4543	1.48944	13.1191	3.75655	2.8681	6.07427	3.50953	7.23105	3.99758	5.8505	2.0459	6.11434	2.10459	3.27862	3.36545	7.02577	0.211489	2.48153	2.01839	2.23602	3.93063	6.50664	3.64101	2.20198	1.87833
	3mo	0.419616	0.342115	1.10711	0.789807	9.16342	0.809588	1.05795	0.394175	1.77205	1.02853	7.28505	0.600981	0.237423	0.868995	2.49817	1.79764	5.17267	0.27006	0.261305	0.387428	0.606381	0.120944	4.51203	8.26464	0.1	1.82766	0.387075	2.90463	3.08806	0.529542	3.30512	0.131415	1.64464	0.77769	2.92624	0.302828	1.58081	0.817405	2.93888	0.1	1.30222	0.225235	2.31539	1.15859		0.231326	1.06117	0.921784
[truncated: 168 more columns]

## Sheet: Fig. 1b
	AIM+ CD4+ T (%)	Elderly
	Pre	0.02352	0.02	0.02	0.047	0.024	0.02	0.02	0.02	0.025	0.0271	0.04766	0.027	0.024	0.02	0.033	0.025	0.02	0.03627	0.02	0.028	0.02	0.025	0.02	0.02	0.022	0.028	0.02	0.031	0.02	0.02	0.025	0.02	0.02	0.02	0.024	0.02	0.02	0.02	0.02	0.02	0.024	0.02	0.023	0.02	0.031	0.043	0.024	0.02
	post1	0.03946	0.12305	0.242	1.347	0.698	0.12698	0.29722	0.33	0.122	0.86114	0.741	0.29211	0.376	0.176	0.991	0.362	0.397	0.65	0.097	0.227	0.11	0.283	0.567	0.11205	0.107	0.864	0.185	0.327	0.061	0.141	0.32323	0.544	0.329	0.259	0.07	0.29256	0.081	0.11013	1.01	0.05967	0.21	0.31	0.297	0.28	0.362	0.154	0.565	0.57299
	post2	0.071	0.19161	1.091	0.703	0.938	0.402	0.411	0.35	0.164	0.297	0.83	0.096	0.45	0.339	0.918	1.164	1.796	0.178	0.107	0.676	0.319	0.396	0.728	1.02066	0.426	1.723	0.261	0.125	0.654	0.396	0.73031	0.41014	0.652	0.429	0.611	0.374	0.504	0.359	1.393	0.152	0.481	0.206	0.164	0.794	0.885	0.323	0.31	0.241
	3mo	0.07587	0.04554	0.086	0.10196	1.06231	0.161	0.156	0.107	0.1032	0.12088	0.958	0.04789	0.041	0.11299	0.576	0.222	0.944	0.02664	0.026	0.07053	0.08396	0.02	0.4636	0.68458	0.03359	0.272	0.03	0.089	0.29	0.06242	0.39465	0.026	0.15324	0.17464	0.33528	0.05159	0.21024	0.08372	0.48672	0.02	0.21	0.02804	0.21215	0.184		0.02347	0.17016	0.135
	IFNg+ CD4+ T (%)	Elderly
	Pre	0.01	0.01	0.065	0.02922	0.056	0.01	0.03	0.026	0.05121	0.018	0.01	0.01	0.60178	0.026	0.035	0.01	0.01	0.01	0.01	0.01	0.01	0.01	0.01	0.02086	0.01	0.42202	0.01	0.01	0.028	0.01	0.019	0.01	0.01548	0.01	0.01	0.01	0.01	0.01	0.01	0.065	0.014	0.01	0.01	0.01448	0.01628	0.01	0.01181	0.01
	post1	0.06134	0.159	0.13475	0.13343	0.29365	0.036	0.132	0.059	0.10715	0.489	0.20242	0.22417	0.81162	0.064	0.384	0.084	0.043	0.38477	0.06	0.04	0.01476	0.195	0.18292	0.09783	0.048	1.884	0.09565	0.2	0.093	0.17419	0.10535	0.239	0.167	0.49042	0.0263	0.1649	0.069	0.032	0.37	0.081	0.13647	0.12255	0.01161	0.08226	0.195	0.04029	0.191	0.31494
	post2	0.20382	0.326	0.32853	0.11591	0.224	0.205	0.333	0.181	0.1461	0.39125	1.046	0.24354	1.26543	0.23407	0.459	1.098	0.684	0.11	0.083	0.345	0.22515	0.16	0.589	0.43	0.057	2.37386	0.18179	0.12302	0.658	0.316	0.538	0.374	0.557	0.52692	0.44434	0.335	0.7846	0.26525	0.986	0.148	0.28216	0.11402	0.02928	2.14837	0.67	0.18147	0.28127	0.25593
	3mo	0.049	0.07201	0.22121	0.0577	0.16585	0.11233	0.254	0.09354	0.08308	0.05119	0.538	0.024	0.683	0.07	0.382	0.10396	0.27808	0.0665	0.027	0.104	0.12373	0.12531	0.32686	0.13598	0.01733	0.388	0.04976	0.03608	0.2	0.04426	0.382	0.028	0.02095	0.061	0.054	0.02872	0.15103	0.04073	0.16124	0.15	0.08126	0.0186	0.032	0.106		0.037	0.029	0.087
	IL-2+ CD4+ T (%)	Elderly
	Pre	0.01	0.01	0.08185	0.02209	0.06051	0.01	0.01	0.08699	0.027	0.05003	0.01	0.01	0.072	0.019	0.099	0.019	0.011	0.01539	0.01218	0.01	0.01	0.01	0.01092	0.021	0.01	0.07735	0.017	0.01	0.01549	0.01977	0.011	0.01	0.01	0.01	0.01	0.01	0.01	0.013	0.018	0.03863	0.02155	0.021	0.01	0.011	0.01628	0.015	0.013	0.01
	post1	0.104	0.285	0.1465	0.11781	0.25365	0.157	0.43065	0.064	0.1343	1.216	0.509	0.421	0.368	0.089	0.62411	0.251	0.151	0.43346	0.195	0.098	0.03752	0.43	0.1638	0.16133	0.19	1.048	0.13348	0.065	0.08432	0.1471	0.28768	0.423	0.335	0.474	0.0533	0.395	0.08205	0.121	0.86	0.07274	0.168	0.20255	0.04631	0.07777	0.31421	0.13521	0.476	0.25
	post2	0.154	0.33104	0.22	0.10318	0.3138	0.44	0.3443	0.158	0.149	0.464	0.469	0.38139	0.60543	0.24111	0.75	1.153	0.685	0.197	0.17359	0.419	0.21677	0.249	0.29628	0.4712	0.335	0.8	0.12726	0.10069	0.43192	0.21147	0.407	0.39016	0.446	0.32384	0.25246	0.357	0.1973	0.28169	0.557	0.18758	0.307	0.21402	0.03128	0.61	0.297	0.22	0.483	0.298
	3mo	0.046	0.08402	0.27121	0.084	0.148	0.169	0.0477	0.115	0.164	0.053	0.22297	0.02947	0.20668	0.075	0.262	0.108	0.418	0.0755	0.072	0.04494	0.17373	0.134	0.199	0.13196	0.07	0.07806	0.07134	0.07722	0.284	0.076	0.27422	0.086	0.03942	0.066	0.12632	0.039	0.18462	0.0791	0.114	0.144	0.10775	0.057	0.07	0.059		0.08651	0.11	0.132
	TNFa+ CD4+ T (%)	Elderly
	Pre	0.03	0.03	0.06569	0.03	0.03	0.03	0.032	0.03	0.03	0.03	0.03	0.03	0.37507	0.03	0.048	0.03	0.03	0.03	0.03	0.03	0.03	0.03	0.03	0.03	0.03	0.239	0.03318	0.03	0.036	0.03	0.03	0.03	0.03	0.03	0.03	0.03	0.03	0.03	0.03	0.048	0.03	0.03	0.03	0.03	0.03	0.03	0.03	0.03
	post1	0.04951	0.10268	0.098	0.035	0.162	0.049	0.194	0.074	0.034	0.29482	0.149	0.211	0.539	0.085	0.25804	0.067	0.04901	0.12477	0.066	0.03	0.03	0.115	0.094	0.048	0.071	1.022	0.055	0.041	0.047	0.1	0.118	0.136	0.137	0.124	0.03	0.155	0.03	0.052	0.29704	0.046	0.08994	0.06455	0.03	0.048	0.108	0.053	0.221	0.1124
	post2	0.05	0.18	0.18266	0.047	0.126	0.26016	0.306	0.088	0.09105	0.196	0.63189	0.25139	0.82543	0.134	0.403	0.79	0.425	0.0949	0.044	0.21247	0.139	0.063	0.181	0.55267	0.11	1.16	0.066	0.03	0.428	0.178	0.323	0.237	0.238	0.12692	0.16246	0.169	0.2346	0.179	0.437	0.128	0.087	0.09253	0.03	0.687	0.277	0.111	0.317	0.055
	3mo	0.036	0.06	0.204	0.045	0.098	0.133	0.061	0.059	0.062	0.037	0.165	0.03	0.40005	0.0515	0.217	0.06393	0.27424	0.0515	0.045	0.034	0.11749	0.07062	0.14373	0.13732	0.03	0.14653	0.05017	0.03	0.152	0.06879	0.18566	0.03	0.03	0.06373	0.04165	0.03	0.047	0.05873	0.086	0.126	0.03	0.03	0.03218	0.032		0.04759	0.093	0.078
	IL-4+ CD4+ T (%)	Elderly
	Pre	0.01	0.01	0.01	0.01	0.01	0.01	0.01	0.01	0.011	0.017	0.01	0.01	0.047	0.011	0.01	0.01	0.01	0.01	0.01	0.01	0.01	0.01	0.01	0.01	0.01	0.06234	0.01	0.01	0.01	0.01	0.01	0.01	0.01	0.01	0.01	0.01	0.01	0.01	0.01	0.019	0.01	0.01	0.01	0.01	0.01	0.01	0.01	0.01
	post1	0.01	0.01017	0.04725	0.01	0.03065	0.01	0.025	0.01	0.01758	0.14	0.022	0.014	0.09721	0.02413	0.024	0.015	0.019	0.03069	0.01	0.01	0.01	0.05504	0.024114	0.04492	0.015	0.18605	0.024	0.01	0.021	0.020274	0.02	0.03615	0.03677	0.04181	0.01	0.0173	0.01	0.0131	0.06204	0.0215	0.042	0.02851	0.01	0.01	0.01221	0.01	0.055	0.027
	post2	0.01994	0.041	0.11	0.015	0.056	0.08854	0.063	0.03916	0.021	0.10875	0.06889	0.032	0.19	0.06511	0.13	0.30792	0.25	0.01	0.015	0.053	0.04177	0.11857	0.07514	0.11853	0.024	0.12795	0.066	0.03884	0.08998	0.03259	0.07231	0.12836	0.14391	0.13	0.15	0.105	0.098	0.11881	0.08662	0.04358	0.13	0.04201	0.016	0.24837	0.07291	0.04145	0.09309	0.02193
	3mo	0.016	0.01	0.03774	0.01	0.03877	0.03	0.011284	0.031	0.024	0.02063	0.023	0.01	0.10337	0.0111	0.05	0.024	0.081	0.014	0.014	0.01	0.029	0.02265	0.01786	0.04	0.01	0.03327	0.01559	0.015	0.02354	0.01	0.038	0.01395	0.01	0.01	0.02577	0.012	0.04441	0.014	0.02425	0.05041	0.06375	0.01	0.01	0.024		0.01	0.013	0.015
	IL-17A+ CD4+ T (%)	Elderly
	Pre	0.01	0.01	0.01	0.01	0.01	0.01	0.01	0.01	0.01	0.01	0.01	0.01	0.01	0.01	0.01	0.01	0.01	0.01	0.01	0.01	0.01	0.01	0.01	0.01	0.01	0.01	0.01	0.01	0.01	0.01	0.01	0.01	0.01	0.01	0.01	0.01	0.01	0.01	0.01	0.01	0.01	0.01	0.01	0.01	0.01	0.01	0.01	0.01
	1st	0.01	0.01	0.01	0.01	0.01	0.01	0.01	0.01	0.01	0.01186	0.01442	0.01	0.01	0.01	0.02008	0.01	0.01	0.01	0.01	0.01	0.01	0.01	0.01	0.01	0.01	0.01	0.01	0.01	0.01	0.01	0.01	0.01	0.01	0.01	0.01	0.01	0.01	0.01	0.01	0.01	0.01	0.01	0.01	0.01	0.01	0.01	0.01	0.01
	2nd	0.01	0.01	0.01	0.01	0.01	0.01	0.01	0.01	0.01	0.01	0.01	0.01	0.01	0.01	0.01	0.01	0.01173	0.01	0.01	0.01	0.01077	0.01	0.01	0.01	0.01	0.016	0.01	0.01	0.01	0.01	0.01	0.01	0.01	0.01	0.01	0.01	0.01	0.01	0.01	0.01	0.01	0.01	0.01	0.01173	0.01	0.01	0.01	0.01
	3mo	0.01	0.01	0.01	0.01	0.01	0.01	0.01	0.01	0.01	0.01	0.01	0.01	0.01	0.01	0.01	0.01	0.01	0.01	0.01	0.01	0.01	0.01	0.01	0.01	0.01	0.01	0.01	0.01	0.01	0.01	0.01	0.01	0.01	0.01	0.01	0.01	0.01	0.01	0.01	0.01	0.01	0.01	0.01	0.01		0.01	0.01	0.01
[truncated: 168 more columns]

## Sheet: Fig. 1c
	Log10 % AIM+ in CD4 (Pre)	Log10 % AIM+ in CD4 (Post1)		Log10 % AIM+ in CD4 (Post2)		Log10 % AIM+ in CD4 (3mo)
	All samples	Elderly	Adult	Elderly	Adult	Elderly	Adult
	-1.62856	-1.40384		-1.14874		-1.11993
	-1.69897	-0.90992		-0.71758		-1.34161
	-1.69897	-0.61618		0.037825		-1.0655
	-1.3279	0.129368		-0.15304		-0.99157
	-1.61979	-0.15614		-0.0278		0.026251
	-1.69897	-0.89626		-0.39577		-0.79317
	-1.69897	-0.52692		-0.38616		-0.80688
	-1.69897	-0.48149		-0.45593		-0.97062
	-1.60206	-0.91364		-0.78516		-0.98632
	-1.56703	-0.06493		-0.52724		-0.91765
	-1.32185	-0.13018		-0.08092		-0.01863
	-1.56864	-0.53445		-1.01773		-1.31976
	-1.61979	-0.42481		-0.34679		-1.38722
	-1.69897	-0.75449		-0.4698		-0.94696
	-1.48149	-0.00393		-0.03716		-0.23958
	-1.60206	-0.44129		0.065953		-0.65365
	-1.69897	-0.40121		0.254306		-0.02503
	-1.44045	-0.18709		-0.74958		-1.57447
	-1.69897	-1.01323		-0.97062		-1.58503
	-1.55284	-0.64397		-0.17005		-1.15163
	-1.69897	-0.95861		-0.49621		-1.07593
	-1.60206	-0.54821		-0.4023		-1.69897
	-1.69897	-0.24642		-0.13787		-0.33386
	-1.69897	-0.95059		0.008881		-0.16458
	-1.65758	-0.97062		-0.37059		-1.47379
	-1.55284	-0.06349		0.236285		-0.56543
	-1.69897	-0.73283		-0.58336		-1.52288
	-1.50864	-0.48545		-0.90309		-1.05061
	-1.69897	-1.21467		-0.18442		-0.5376
	-1.69897	-0.85078		-0.4023		-1.20468
	-1.60206	-0.49049		-0.13649		-0.40379
	-1.69897	-0.2644		-0.38707		-1.58503
	-1.69897	-0.4828		-0.18575		-0.81463
	-1.69897	-0.5867		-0.36754		-0.75786
	-1.61979	-1.1549		-0.21396		-0.47459
	-1.69897	-0.53379		-0.42713		-1.28743
	-1.69897	-1.09151		-0.29757		-0.67728
	-1.69897	-0.95809		-0.44491		-1.07717
	-1.69897	0.004321		0.143951		-0.31272
	-1.69897	-1.22424		-0.81816		-1.69897
	-1.61979	-0.67778		-0.31785		-0.67778
	-1.69897	-0.50864		-0.68613		-1.55222
	-1.63827	-0.52724		-0.78516		-0.67336
	-1.69897	-0.55284		-0.10018		-0.73518
	-1.50864	-0.44129		-0.05306
	-1.36653	-0.81248		-0.4908		-1.62949
	-1.61979	-0.24795		-0.50864		-0.76914
	-1.69897	-0.24185		-0.61798		-0.86967
	-1.69897	-0.96257		-0.36957		-1.07572
	-1.69897	-0.61071		-0.45842		-1.69897
	-1.58503	-0.73755		-0.6073		-1.62635
	-1.69897	-0.39686		0.017451		-0.37954
	-1.46852	-0.73518		-0.48095		-1.46852
	-1.69897	-0.60033		-0.20761		-0.91589
	-1.51244	-0.8041		0.265603		-1.05448
	-1.69897	-0.68194		-0.68194		-1.31876
	-1.69897	-0.23359		-0.40561		-1.27352
	-1.46852	-0.53018		-0.42022		-0.83866
	-1.1549	-0.07676		-0.04818		-0.47237
	-1.69897	-1.42022		-0.4318		-1.33724
	-1.69897	-0.34199		-0.90658		-1.62856
	-1.69897	-0.57675		-0.37059		-1.02687
	-1.63827	-0.17914		-0.00833		-0.94348
	-1.69897	-0.23136		-0.07417		-0.78968
	-1.69897	-0.19179		-0.12148		-0.34582
	-1.67778	0.193945		-0.43533		-0.89279
	-1.69897	-0.34872		-0.10902		-0.96453
	-1.69897	-0.16363		-0.70115		-0.96658
	-1.5376	-0.31247		-0.8041		-0.67366
	-1.69897	-0.64016		-0.37779		-1.14661
	-1.46852	0.253822		-0.0655		-1.00877
	-1.69897	-0.10237		-0.54363		-1.27368
	-1.69897	-0.06349		-0.38091		-1.10724
	-1.69897	-0.36957		-0.30277		-1.11176
	-1.69897	-0.72816		-0.30892		-1.00877
	-1.69897	0.040602		-0.39041		-1.1239
	-1.69897	-0.70774		-0.16368		-0.33085
	-1.56864	-0.11577		-0.16241		-0.60033
	-1.69897	-0.32422		-0.33255		-1.05424
	-1.69897	-0.36856		-0.50169		-0.52871
	-1.69897	-0.39041		-0.22257		-0.86328
	-1.69897	-0.24413		-0.55752		-1.27811
	-1.69897	-0.58838		-0.34679		-0.44581
	-1.69897	-0.27491		-0.65748		-1.69897
	-1.69897	-0.51743		-0.10474		-0.93562
	-1.69897	-0.48149		-0.35455		-1.19024
	-1.69897	-0.47886		-1.04576		-1.4437
	-1.69897	-0.08566		-0.13727		-0.48278
	-1.61672	-0.53588		-0.37161		-0.69037
	-1.69897	-1.1088		-0.51958
	-1.69897	-0.51286		-0.27654		-0.83083
	-1.69897	-1		0.077731		-0.22475
	-1.69897	-1.08092		-0.74232		-1.69897
	-1.69897	-0.21254		-0.80134		-1.27572
	-1.69897	0.044932		0.184407		-0.46092
	-1.69897	-1.11919		-0.8729		-1.5064
	-1.69897	-0.50307		-0.27246		-0.97881
	-1.65758	-0.43967		-0.70553		-1.69897
	-1.65758	-0.19518		-0.21824		-0.92082
	-1.69897	-0.3714		-0.36051		-0.61879
	-1.25964	-0.37161		-0.11691		-0.64016
	-1.60206	-0.11014		-0.12494		-0.88941
	-1.46852	-0.32239		-0.4437		-1.12494
	-1.31876	-0.04431		-0.17134		-0.80688
	-1.69897	-0.51286		-0.55752		-1.3098
	-1.69897	-0.84164		-0.45301		-1.02337
	-1.5822	-0.23284		-0.42481		-0.84206
	-1.69897	-0.03339		-1.39383		-0.89963
	-1.69897	0.216957		-0.34008		-0.59554
	-1.69897		-0.23359		-0.11126		-1.07058
	-1.50864		-0.26281		-0.15816		-0.44491
	-1.69897		-0.29656		-0.28735		-0.79978
	-1.69897		-0.17653		-0.14026		-0.36214
	-1.37059		-0.12552		-0.13847		-0.81282
	-1.69897		-0.26043		-0.5657		-1.08197
	-1.58503		-0.26761		-0.34872		-1.12494
	-1.52288		-0.09098		-0.59688		-1.17121
	-1.69897		-0.88273		-0.3536		-0.72125
	-1.69897		-0.95861		-0.71444		-1.42022
	-1.67778		-0.28735		-0.4045		-1.38101
	-1.52172		0.213252		-0.18642		-1.15416
	-1.40894		-0.19723		0.10721		-0.15304
	-1.69897		-0.64397		-0.60906		-0.46325
	-1.69897		-0.0752		-0.36251		-1.3098
	-1.69897		-0.31515		-0.29843		-0.93554
	-1.69897		-0.28904		-0.41229		-0.44982
	-1.69897		-0.5784		-0.42946		-1.11919
	-1.58503		-0.67572		-0.45223		-1.14948
	-1.35655		-0.29158		-0.16558		-0.52871
	-1.36653		-0.40561		-0.14752		-0.80688
	-1.69897		-0.38722		-0.56543		-1.04934
	-1.59739		-0.65758				-0.83083
	-1.46852		-0.72816		-0.73993		-1.10034
	-1.69897		-1.23657		-0.97062		-1.24872
	-1.69897		-1.02228		-0.8041		-0.84872
	-1.69897		-0.45445		-0.68825		-0.57187
	-1.61979		-0.37366		-0.83863		-0.24109
	-1.37675		0.167317		0.108903		-0.44186
	-1.69897		-0.6517		0.137354		-0.57512
	-1.69897		-0.17718		-0.58838		-1.40001
	-1.69897		0.439363		0.095518		-0.40776
	-1.69897		-0.96782		-0.5544		-0.42705
	-1.69897		0.123852		-0.37986		-0.43415
	-1.69897		-0.27854		-0.55284		-1.375
	-0.97062		-0.7986		0.216694		-0.39041
	-1.69897		-1.67778		-0.45842		-1.3783
	-1.45002		-0.55926		-0.90658		-1.18046
	-1.69897		-0.77469		-0.3851		-1.1549
	-1.69897		-0.35556		-0.77211		-1.17986
	-1.69897		-0.31515		-0.92812		-1.14291
	-1.69897		0.049218		-0.22841		-0.7085
	-1.69897		-0.27409		-0.72584		-1.07484
	-1.61925		-0.16685		-0.41454		-1.10029
	-1.49785		-0.56067		-0.56864		-0.86967
	-1.69897		0.283075		-0.21112		-1.05968
	-1.45593		-0.22621		-0.75945		-0.25885
	-1.4318		0.137037		-0.64589		-1.13077
	-1.69897		0.054996		-0.19314		-0.88319
	-1.69897		-0.61651		-0.68194		-1.034
	-1.69897		-0.22403		0.009876		-0.40561
	-1.65758		-0.14935		-0.5157		-0.70701
	-1.48149		-0.39577		0.019947		-0.26353
	-1.49485		-0.4389		0.31534		-0.71444
	-1.69897		-0.14935		-0.79048		-1.23575
	-1.69897		0.16763		-0.37161		-1.04441
	-1.6434		-0.5155		-0.40561		-1.02803
	-1.58503		-0.23508		-0.18842		-0.36589
	-1.69897		-0.23958		-0.47366		-0.767
	-1.69897		-0.5059		-0.20586		-1.00692
	-1.69897		-0.83268		-1.31876		-0.86646
	-1.55284		0.048442				-0.32725
	-1.69897		-0.63328		-0.47886		-0.88606
	-1.61154		0.079904		-0.25337		-0.7608
	-1.46852		-0.07727		-0.23958		-1.098
	-1.69897		-0.59225		-0.2062		-0.97951
	-1.69897		-0.35458		-0.32239		-0.79253
	-1.69897		0.057666		0.04454		-0.43297
	-1.65758		-0.16546		-0.20273		-0.89963
	-1.69897		-0.26201		-0.12901		-0.7122
	-1.66716		-1.01773		-0.86646		-1.02687
	-1.69897		0.37858		-0.17457		-0.36464
	-1.69897		-0.62342		-0.37366		-1.04993
	-1.69897		-0.04576		0.234011		-0.27322
	-1.61208		-0.10018		-0.42022		-1.02228
	-1.69897		-0.02733		-0.13847		-0.70287
	-1.3279		0.12156		-0.30715		-0.92445
	-1.69897		-0.46725		-0.08302
	-1.69897		-0.52143		-0.61439		-1.32066
	-1.67778		-0.6073		-0.3439		-0.91364
	-1.5376		-0.07058		-0.03292		-0.96968
	-1.69897		-0.64016		-0.42022		-1.07304
	-1.69897		0.087071		-0.2321		-0.72125
	-1.69897		-0.37986		-0.69319		-0.31605
	-1.69897		-0.4698		-0.09313		-0.75203
	-1.69897		-0.64975		-0.22475		-0.89963
	-1.69897		0.304921		-0.16052		-0.70774
	-1.60206		-0.34104		-0.29243		-0.56838
	-1.69897		0.131939		-0.00218		-1.05345
	-1.50836		-0.50208		-0.02136		-0.00966
	-0.9431		-0.1549		0.121231		-0.09691
	-1.4318		-0.13194		0.039414		-0.767
	-1.51985		-0.32698		-0.23508		-0.58213
	-1.69897		-0.23807		-0.19723		-0.49765
	-1.40894		-0.16178		0.154728		-0.09854
	-1.58153		-0.33953		-0.55284		-0.65324
	-1.30103		-0.04576		-0.20551		-0.84306
	-1.69897		-0.53401				-0.76604
	-1.69897		-0.26286		-0.13847		-0.43533
	-1.69897		-0.74473		-1.05552		-1.284
	-1.56864		-0.14509		-0.33536		-0.52288
	-1.69897		-0.2426		-0.41908		-1.26082
	-1.43783		-0.68639		-0.34775		-0.60806
	-1.69897		0.128399		-0.18046		-0.37207
	-1.42022		-0.32883		-0.86967		-0.87933
	-1.63302		-0.29499		-0.383		-1.10221
	-1.69897		-0.15033		-0.28651		-0.87566

## Sheet: Fig. 1d
			Number of functions
			1	2	≥3
	Adult	Post1	54.2098	26.1998	8.22298
		Post2	60.5252	23.9803	7.54895
		3 mo	19.0499	8.64738	3.12751
	Elderly	Post1	39.3942	20.1657	6.49041
		Post2	66.3135	24.8357	7.18689
		3 mo	15.1075	6.60575	2.47038
					(%)

## Sheet: Fig. 1e
	AGE	Log10 % AIM+ in CD4 (Pre)		Log10 % AIM+ in CD4 (Post1)		Log10 % AIM+ in CD4 (Post2)		Log10 % AIM+ in CD4 (3 mo)
	All samples	Elderly	Adult	Elderly	Adult	Elderly	Adult	Elderly	Adult
	68	-1.62856		-1.40384		-1.14874		-1.11993
	68	-1.69897		-0.90992		-0.71758		-1.34161
	74	-1.69897		-0.61618		0.037825		-1.0655
	77	-1.3279		0.129368		-0.15304		-0.99157
	68	-1.61979		-0.15614		-0.0278		0.026251
	68	-1.69897		-0.89626		-0.39577		-0.79317
	67	-1.69897		-0.52692		-0.38616		-0.80688
	67	-1.69897		-0.48149		-0.45593		-0.97062
	67	-1.60206		-0.91364		-0.78516		-0.98632
	65	-1.56703		-0.06493		-0.52724		-0.91765
	71	-1.32185		-0.13018		-0.08092		-0.01863
	65	-1.56864		-0.53445		-1.01773		-1.31976
	68	-1.61979		-0.42481		-0.34679		-1.38722
	73	-1.69897		-0.75449		-0.4698		-0.94696
	65	-1.48149		-0.00393		-0.03716		-0.23958
	72	-1.60206		-0.44129		0.065953		-0.65365
	74	-1.69897		-0.40121		0.254306		-0.02503
	72	-1.44045		-0.18709		-0.74958		-1.57447
	74	-1.69897		-1.01323		-0.97062		-1.58503
	68	-1.55284		-0.64397		-0.17005		-1.15163
	80	-1.69897		-0.95861		-0.49621		-1.07593
	71	-1.60206		-0.54821		-0.4023		-1.69897
	66	-1.69897		-0.24642		-0.13787		-0.33386
	65	-1.69897		-0.95059		0.008881		-0.16458
	71	-1.65758		-0.97062		-0.37059		-1.47379
	66	-1.55284		-0.06349		0.236285		-0.56543
	67	-1.69897		-0.73283		-0.58336		-1.52288
	66	-1.50864		-0.48545		-0.90309		-1.05061
	71	-1.69897		-1.21467		-0.18442		-0.5376
	72	-1.69897		-0.85078		-0.4023		-1.20468
	66	-1.60206		-0.49049		-0.13649		-0.40379
	76	-1.69897		-0.2644		-0.38707		-1.58503
	69	-1.69897		-0.4828		-0.18575		-0.81463
	69	-1.69897		-0.5867		-0.36754		-0.75786
	74	-1.61979		-1.1549		-0.21396		-0.47459
	74	-1.69897		-0.53379		-0.42713		-1.28743
	66	-1.69897		-1.09151		-0.29757		-0.67728
	73	-1.69897		-0.95809		-0.44491		-1.07717
	68	-1.69897		0.004321		0.143951		-0.31272
	78	-1.69897		-1.22424		-0.81816		-1.69897
	79	-1.61979		-0.67778		-0.31785		-0.67778
	67	-1.69897		-0.50864		-0.68613		-1.55222
	72	-1.63827		-0.52724		-0.78516		-0.67336
	71	-1.69897		-0.55284		-0.10018		-0.73518
	76	-1.50864		-0.44129		-0.05306
	71	-1.36653		-0.81248		-0.4908		-1.62949
	77	-1.61979		-0.24795		-0.50864		-0.76914
	72	-1.69897		-0.24185		-0.61798		-0.86967
	76	-1.69897		-0.96257		-0.36957		-1.07572
	72	-1.69897		-0.61071		-0.45842		-1.69897
	78	-1.58503		-0.73755		-0.6073		-1.62635
	77	-1.69897		-0.39686		0.017451		-0.37954
	73	-1.46852		-0.73518		-0.48095		-1.46852
	77	-1.69897		-0.60033		-0.20761		-0.91589
	82	-1.51244		-0.8041		0.265603		-1.05448
	70	-1.69897		-0.68194		-0.68194		-1.31876
	74	-1.69897		-0.23359		-0.40561		-1.27352
	72	-1.46852		-0.53018		-0.42022		-0.83866
	74	-1.1549		-0.07676		-0.04818		-0.47237
	75	-1.69897		-1.42022		-0.4318		-1.33724
	74	-1.69897		-0.34199		-0.90658		-1.62856
	66	-1.69897		-0.57675		-0.37059		-1.02687
	73	-1.63827		-0.17914		-0.00833		-0.94348
	72	-1.69897		-0.23136		-0.07417		-0.78968
	72	-1.69897		-0.19179		-0.12148		-0.34582
	71	-1.67778		0.193945		-0.43533		-0.89279
	69	-1.69897		-0.34872		-0.10902		-0.96453
	71	-1.69897		-0.16363		-0.70115		-0.96658
	72	-1.5376		-0.31247		-0.8041		-0.67366
	66	-1.69897		-0.64016		-0.37779		-1.14661
	65	-1.46852		0.253822		-0.0655		-1.00877
	73	-1.69897		-0.10237		-0.54363		-1.27368
	72	-1.69897		-0.06349		-0.38091		-1.10724
	67	-1.69897		-0.36957		-0.30277		-1.11176
	67	-1.69897		-0.72816		-0.30892		-1.00877
	68	-1.69897		0.040602		-0.39041		-1.1239
	71	-1.69897		-0.70774		-0.16368		-0.33085
	65	-1.56864		-0.11577		-0.16241		-0.60033
	69	-1.69897		-0.32422		-0.33255		-1.05424
	71	-1.69897		-0.36856		-0.50169		-0.52871
	66	-1.69897		-0.39041		-0.22257		-0.86328
	68	-1.69897		-0.24413		-0.55752		-1.27811
	73	-1.69897		-0.58838		-0.34679		-0.44581
	71	-1.69897		-0.27491		-0.65748		-1.69897
	67	-1.69897		-0.51743		-0.10474		-0.93562
	75	-1.69897		-0.48149		-0.35455		-1.19024
	74	-1.69897		-0.47886		-1.04576		-1.4437
	67	-1.69897		-0.08566		-0.13727		-0.48278
	69	-1.61672		-0.53588		-0.37161		-0.69037
	68	-1.69897		-1.1088		-0.51958
	66	-1.69897		-0.51286		-0.27654		-0.83083
	67	-1.69897		-1		0.077731		-0.22475
	67	-1.69897		-1.08092		-0.74232		-1.69897
	71	-1.69897		-0.21254		-0.80134		-1.27572
	76	-1.69897		0.044932		0.184407		-0.46092
	66	-1.69897		-1.11919		-0.8729		-1.5064
	70	-1.69897		-0.50307		-0.27246		-0.97881
	70	-1.65758		-0.43967		-0.70553		-1.69897
	68	-1.65758		-0.19518		-0.21824		-0.92082
	66	-1.69897		-0.3714		-0.36051		-0.61879
	66	-1.25964		-0.37161		-0.11691		-0.64016
	68	-1.60206		-0.11014		-0.12494		-0.88941
	77	-1.46852		-0.32239		-0.4437		-1.12494
	66	-1.31876		-0.04431		-0.17134		-0.80688
	74	-1.69897		-0.51286		-0.55752		-1.3098
	73	-1.69897		-0.84164		-0.45301		-1.02337
	71	-1.5822		-0.23284		-0.42481		-0.84206
	66	-1.69897		-0.03339		-1.39383		-0.89963
	67	-1.69897		0.216957		-0.34008		-0.59554
	37		-1.69897		-0.23359		-0.11126		-1.07058
	40		-1.50864		-0.26281		-0.15816		-0.44491
	50		-1.69897		-0.29656		-0.28735		-0.79978
	47		-1.69897		-0.17653		-0.14026		-0.36214
	33		-1.37059		-0.12552		-0.13847		-0.81282
	57		-1.69897		-0.26043		-0.5657		-1.08197
	45		-1.58503		-0.26761		-0.34872		-1.12494
	41		-1.52288		-0.09098		-0.59688		-1.17121
	39		-1.69897		-0.88273		-0.3536		-0.72125
	47		-1.69897		-0.95861		-0.71444		-1.42022
	49		-1.67778		-0.28735		-0.4045		-1.38101
	40		-1.52172		0.213252		-0.18642		-1.15416
	43		-1.40894		-0.19723		0.10721		-0.15304
	53		-1.69897		-0.64397		-0.60906		-0.46325
	40		-1.69897		-0.0752		-0.36251		-1.3098
	37		-1.69897		-0.31515		-0.29843		-0.93554
	39		-1.69897		-0.28904		-0.41229		-0.44982
	55		-1.69897		-0.5784		-0.42946		-1.11919
	45		-1.58503		-0.67572		-0.45223		-1.14948
	46		-1.35655		-0.29158		-0.16558		-0.52871
	44		-1.36653		-0.40561		-0.14752		-0.80688
	44		-1.69897		-0.38722		-0.56543		-1.04934
	45		-1.59739		-0.65758				-0.83083
	41		-1.46852		-0.72816		-0.73993		-1.10034
	49		-1.69897		-1.23657		-0.97062		-1.24872
	49		-1.69897		-1.02228		-0.8041		-0.84872
	42		-1.69897		-0.45445		-0.68825		-0.57187
	44		-1.61979		-0.37366		-0.83863		-0.24109
	38		-1.37675		0.167317		0.108903		-0.44186
	41		-1.69897		-0.6517		0.137354		-0.57512
	46		-1.69897		-0.17718		-0.58838		-1.40001
	47		-1.69897		0.439363		0.095518		-0.40776
	50		-1.69897		-0.96782		-0.5544		-0.42705
	43		-1.69897		0.123852		-0.37986		-0.43415
	47		-1.69897		-0.27854		-0.55284		-1.375
	59		-0.97062		-0.7986		0.216694		-0.39041
	55		-1.69897		-1.67778		-0.45842		-1.3783
	42		-1.45002		-0.55926		-0.90658		-1.18046
	48		-1.69897		-0.77469		-0.3851		-1.1549
	36		-1.69897		-0.35556		-0.77211		-1.17986
	48		-1.69897		-0.31515		-0.92812		-1.14291
	51		-1.69897		0.049218		-0.22841		-0.7085
	51		-1.69897		-0.27409		-0.72584		-1.07484
	26		-1.61925		-0.16685		-0.41454		-1.10029
	40		-1.49785		-0.56067		-0.56864		-0.86967
	38		-1.69897		0.283075		-0.21112		-1.05968
	31		-1.45593		-0.22621		-0.75945		-0.25885
	33		-1.4318		0.137037		-0.64589		-1.13077
	30		-1.69897		0.054996		-0.19314		-0.88319
	58		-1.69897		-0.61651		-0.68194		-1.034
	59		-1.69897		-0.22403		0.009876		-0.40561
	60		-1.65758		-0.14935		-0.5157		-0.70701
	40		-1.48149		-0.39577		0.019947		-0.26353
	47		-1.49485		-0.4389		0.31534		-0.71444
	32		-1.69897		-0.14935		-0.79048		-1.23575
	29		-1.69897		0.16763		-0.37161		-1.04441
	34		-1.6434		-0.5155		-0.40561		-1.02803
	31		-1.58503		-0.23508		-0.18842		-0.36589
	40		-1.69897		-0.23958		-0.47366		-0.767
	24		-1.69897		-0.5059		-0.20586		-1.00692
	46		-1.69897		-0.83268		-1.31876		-0.86646
	39		-1.55284		0.048442				-0.32725
	34		-1.69897		-0.63328		-0.47886		-0.88606
	54		-1.61154		0.079904		-0.25337		-0.7608
	45		-1.46852		-0.07727		-0.23958		-1.098
	40		-1.69897		-0.59225		-0.2062		-0.97951
	43		-1.69897		-0.35458		-0.32239		-0.79253
	45		-1.69897		0.057666		0.04454		-0.43297
	24		-1.65758		-0.16546		-0.20273		-0.89963
	35		-1.69897		-0.26201		-0.12901		-0.7122
	45		-1.66716		-1.01773		-0.86646		-1.02687
	32		-1.69897		0.37858		-0.17457		-0.36464
	38		-1.69897		-0.62342		-0.37366		-1.04993
	29		-1.69897		-0.04576		0.234011		-0.27322
	26		-1.61208		-0.10018		-0.42022		-1.02228
	52		-1.69897		-0.02733		-0.13847		-0.70287
	41		-1.3279		0.12156		-0.30715		-0.92445
	35		-1.69897		-0.46725		-0.08302
	62		-1.69897		-0.52143		-0.61439		-1.32066
	32		-1.67778		-0.6073		-0.3439		-0.91364
	33		-1.5376		-0.07058		-0.03292		-0.96968
	37		-1.69897		-0.64016		-0.42022		-1.07304
	53		-1.69897		0.087071		-0.2321		-0.72125
	32		-1.69897		-0.37986		-0.69319		-0.31605
	43		-1.69897		-0.4698		-0.09313		-0.75203
	32		-1.69897		-0.64975		-0.22475		-0.89963
	29		-1.69897		0.304921		-0.16052		-0.70774
	36		-1.60206		-0.34104		-0.29243		-0.56838
	27		-1.69897		0.131939		-0.00218		-1.05345
	62		-1.50836		-0.50208		-0.02136		-0.00966
	35		-0.9431		-0.1549		0.121231		-0.09691
	36		-1.4318		-0.13194		0.039414		-0.767
	29		-1.51985		-0.32698		-0.23508		-0.58213
	40		-1.69897		-0.23807		-0.19723		-0.49765
	55		-1.40894		-0.16178		0.154728		-0.09854
	55		-1.58153		-0.33953		-0.55284		-0.65324
	48		-1.30103		-0.04576		-0.20551		-0.84306
	54		-1.69897		-0.53401				-0.76604
	32		-1.69897		-0.26286		-0.13847		-0.43533
	45		-1.69897		-0.74473		-1.05552		-1.284
	45		-1.56864		-0.14509		-0.33536		-0.52288
	47		-1.69897		-0.2426		-0.41908		-1.26082
	56		-1.43783		-0.68639		-0.34775		-0.60806
	32		-1.69897		0.128399		-0.18046		-0.37207
	52		-1.42022		-0.32883		-0.86967		-0.87933
	55		-1.63302		-0.29499		-0.383		-1.10221
	63		-1.69897		-0.15033		-0.28651		-0.87566

## Sheet: Fig. 1f
	FSC-A (MFI) of AIM+ CD4+ T	Elderly
	Pre	1280000			1130000						1260000	1180000	1050000	1050000			1270000		1240000		1130000		1220000				1160000					1270000				1070000											1230000	1140000
	Post1	1260000	1480000	1160000	1310000	1270000	1380000	1310000	1320000	1370000	1340000	1310000	1280000	1250000	1200000	1270000	1350000	1180000	1340000	1250000	1300000	1300000	1400000	1240000	1180000	1280000	1370000	1250000	1180000	1260000	1350000	1280000	1370000	1230000	1360000	1130000	1330000	1220000	1220000	1300000	1110000	1230000	1290000	1160000	1160000	1290000	1320000	1280000	1310000
	Post2	1340000	1350000	1270000	1220000	1210000	1340000	1340000	1310000	1240000	1310000	1370000	1250000	1290000	1310000	1290000	1410000	1240000	1290000	1240000	1290000	1300000	1390000	1280000	1250000	1280000	1330000	1340000	1260000	1340000	1290000	1250000	1400000	1280000	1310000	1260000	1380000	1330000	1380000	1260000	1370000	1260000	1250000	1130000	1430000	1260000	1330000	1230000	1310000
	3mo	1180000	1420000	1340000	1220000	1180000	1290000	1140000	1250000	1230000	1230000	1300000	1320000	1350000	1290000	1350000	1350000	1310000	1260000	1230000	1230000	1270000		1260000	1220000	1310000	1280000	1230000	1310000	1320000	1310000	1240000	1290000	1220000	1310000	1240000	1250000	1240000	1150000	1260000		1230000	1190000	1240000	1250000		1280000	1240000	1220000
[truncated: 166 more columns]
