# Supplementary material for: Impaired CD4+ T cell response in older adults is associated with reduced immunogenicity and reactogenicity of mRNA COVID-19 vaccination
Source: Nat Aging. 2023 Jan 12;3(1):82–92. doi: 10.1038/s43587-022-00343-4 (PMC10154196; doi:10.1038/s43587-022-00343-4)
Supplement: Source Data Fig. 2 — Statistical source data. [file 43587_2022_343_MOESM4_ESM.xlsx]

## Sheet: Fig. 2a
	RBD IgM (index [S/C])	Elderly
	Pre	0.03	0.04	0.02	0.04	0.06	0.02	0.02	0.02	0.02	0.04	0.03	0.01	0.03	0.03	0.01	0.02	0.02	0.01	0.02	0.04	0.14	0.02	0.01	0.02	0.02	0.05	0.01	0.01	1.98	0.04	0.02	0.02	0.01	0.01	0.02	0.02	0.02	0.03	0.02	0.02	0.18	0.01	0.02	0.02	0.03	0.01	0.04	0.03
	Post1	0.08	0.68	0.11	0.34	4.09	0.23	0.29	0.85	0.01	0.43	0.89	2.6	0.45	0.24	0.76	0.28	0.04	3.42	0.03	0.03	0.14	2.76	0.02	0.02	0.17	0.17	1.27	0.01	1.8	0.04	0.06	0.79	0.6	0.99	0.08	0.05	0.17	0.42	0.53	0.04	0.36	0.2	0.28	2.24	0.21	0.09	0.47	0.26
	Post2	0.12	2.03	0.33	1.23	3.8	0.51	2.73	1.12	6.48	2.78	1.58	12.4	1.67	0.56	4.41	0.79	0.34	5.12	0.15	0.65	1.87	8.29	4.45	1.73	0.21	0.86	0.88	1.19	1.71	2.1	0.27	1.76	1.73	2.79	0.42	0.53	15.6	0.44	1.99	0.16	0.64	0.23	1.88	11.7	1.01	0.46	1.91	5.48
	3mo	0.09	0.2	0.1	0.42	0.98	0.11	0.36	0.15	1.02	0.63	0.27	2.06	0.21	0.05	0.49	0.14	0.04	0.74	0.05	0.11	0.17	1.06	0.73	0.16	0.11	0.25	0.12	0.1	1.37	0.16	0.14	0.16	0.14	0.44	0.05	0.13	0.16	0.08	0.39	0.05	0.23	0.04	0.11	2.73		0.05	0.31	0.68
	RBD IgG (AU/mL)	Elderly
	Pre	6.8	6.8	6.8	6.8	6.8	6.8	6.8	6.8	6.8	6.8	6.8	6.8	6.8	6.8	6.8	6.8	6.8	6.8	6.8	6.8	6.8	6.8	6.8	9.2	6.8	6.8	6.8	6.8	6.8	6.8	6.8	6.8	6.8	6.8	6.8	10.3	6.8	7.6	6.8	6.8	6.8	6.8	6.8	41.6	6.8	6.8	6.8	6.8
	Post1	331	383	672	442	325	587	298	386	6.8	3050	1030	1930	609	314	678	232	123	2020	338	6.8	6.8	1270	6.8	6.8	214	444	1870	6.8	6.8	6.8	167	597	567	768	35.7	612	1000	509	2370	92.7	243	209	124	787	188	216	460	32
	Post2	985	18300	17000	6060	6030	10600	23200	12000	29900	21100	32200	20500	18100	5350	14900	6840	4010	21700	7000	3600	10700	30600	21500	5550	2170	80000	23500	1050	3730	11400	5470	13100	10100	34900	692	14700	12600	7370	45300	1860	4380	8090	3640	11100	17100	8020	3420	15700
	3mo	1850	1900	4580	1290	1400	1480	5460	3490	5760	6030	7290	4250	3520	1700	1730	1350	1230	3030	2170	1430	2820	6610	4780	917	1780	21400	5300	1540	517	1490	1640	2390	1810	4300	162	3710	1680	1430	12700	944	1260	1720	875	715		892	912	2470
[truncated: 168 more columns]

## Sheet: Fig. 2b
	AGE	RBD IgG (AU/mL) (Pre)		RBD IgG (AU/mL) (Post1)		RBD IgG (AU/mL) (Post2)		RBD IgG (AU/mL) (3mo)
	All samples	Elderly	Adult	Elderly	Adult	Elderly	Adult	Elderly	Adult
	68	0.832509		2.51983		2.99344		3.26717
	68	0.832509		2.5832		4.26245		3.27875
	74	0.832509		2.82737		4.23045		3.66086
	77	0.832509		2.64542		3.78247		3.11059
	68	0.832509		2.51188		3.78032		3.14613
	68	0.832509		2.76864		4.02531		3.17026
	67	0.832509		2.47422		4.36549		3.73719
	67	0.832509		2.58659		4.07918		3.54283
	67	0.832509		0.832509		4.47567		3.76042
	65	0.832509		3.4843		4.32428		3.78032
	71	0.832509		3.01284		4.50786		3.86273
	65	0.832509		3.28556		4.31175		3.62839
	68	0.832509		2.78462		4.25768		3.54654
	73	0.832509		2.49693		3.72835		3.23045
	65	0.832509		2.83123		4.17319		3.23805
	72	0.832509		2.36549		3.83506		3.13033
	74	0.832509		2.0899		3.60314		3.0899
	72	0.832509		3.30535		4.33646		3.48144
	74	0.832509		2.52892		3.8451		3.33646
	68	0.832509		0.832509		3.5563		3.15534
	80	0.832509		0.832509		4.02938		3.45025
	71	0.832509		3.1038		4.48572		3.8202
	66	0.832509		0.832509		4.33244		3.67943
	65	0.963788		0.832509		3.74429		2.96237
	71	0.832509		2.33041		3.33646		3.25042
	66	0.832509		2.64738		4.90309		4.33041
	67	0.832509		3.27184		4.37107		3.72428
	66	0.832509		0.832509		3.02119		3.18752
	71	0.832509		0.832509		3.57171		2.71349
	72	0.832509		0.832509		4.05691		3.17319
	66	0.832509		2.22272		3.73799		3.21484
	76	0.832509		2.77597		4.11727		3.3784
	69	0.832509		2.75358		4.00432		3.25768
	69	0.832509		2.88536		4.54282		3.63347
	74	0.832509		1.55267		2.84011		2.20952
	74	1.01284		2.78675		4.16732		3.56937
	66	0.832509		3		4.10037		3.22531
	73	0.880814		2.70672		3.86747		3.15534
	68	0.832509		3.37475		4.6561		4.1038
	78	0.832509		1.96708		3.26951		2.97497
	79	0.832509		2.38561		3.64147		3.10037
	67	0.832509		2.32015		3.90795		3.23553
	72	0.832509		2.09342		3.5611		2.94201
	71	1.61909		2.89597		4.04532		2.85431
	76	0.832509		2.27416		4.233
	71	0.832509		2.33445		3.90417		2.95037
	77	0.832509		2.66276		3.53403		2.96
	72	0.832509		1.50515		4.1959		3.3927
	76	0.832509		0.832509		3.68124		2.93752
	72	0.832509		2.71517		4.41497		3.85974
	78	0.832509		1.48001		3.96		3.33846
	77	0.832509		1.79169		3.74507		3.23553
	73	0.832509		1.92531		4		3.233
	77	0.832509		2.62839		4.25042		3.3962
	82	0.959041		1.20683		3.61384		3.02938
	70	0.832509		2.43136		4.20951		3.50786
	74	0.832509		3.08278		4.29885		3.48855
	72	0.832509		2.53529		3.86629		3.16732
	74	0.832509		1.56467		3.50786		3.14922
	75	1.38561		1.78604		3.04139		2.65992
	74	0.832509		2.04139		4.46687		3.9284
	66	0.832509		3.07188		4.05308		3.49416
	73	0.832509		2.17898		4.30963		3.47422
	72	0.832509		2.33646		4.24055		3.58771
	72	2.22011		2.65031		3.94939		3.26245
	71	0.832509		1.79865		4.39967		3.68842
	69	0.832509		2.12385		3.95521		3.27875
	71	0.832509		1.62221		4.47857		3.74896
	72	0.832509		1.8657		2.87099		3.38381
	66	0.832509		1.10721		3.66745		3.13033
	65	0.832509		0.832509		4.68124		3.77232
	73	0.832509		1.95999		4.36736		3.68842
	72	0.832509		1.47276		3.74507		3.09342
	67	0.832509		1.6149		3.93197		3.01284
	67	0.832509		1.99957		4.00432		3.38739
	68	0.832509		0.832509		4.19033		3.57634
	71	0.832509		1.07555		4.06819		3.42325
	65	0.832509		2.78958		4.28103		3.68753
	69	0.832509		0.832509		3.41664		2.88593
	71	0.832509		1.83123		4.03342		3.1959
	66	0.832509		1.80003		4.11394		3.63246
	68	0.832509		2.31806		3.58883		3.28556
	73	0.832509		2.99211		3.92891		3.17898
	71	0.832509		1.96237		4.07918		3.13988
	67	0.832509		2.49416		4.09342		3.51851
	75	0.832509		0.832509		4.2014		3.33041
	74	0.832509		0.832509		2.08278		2.98767
	67	0.832509		2.45485		4.24797		3.53908
	69	0.832509		0.832509		3.73719		3.03342
	68	0.832509		0.94939		3.63347
	66	0.832509		0.832509		4.05691		3.37107
	67	0.832509		0.832509		4.2014		3.617
	67	0.832509		0.832509		4.05691		3.49136
	71	0.832509		0.832509		4.20412		3.53275
	76	0.832509		0.913814		3.65706		2.9345
	66	0.832509		1.02119		3.78958		2.86094
	70	0.832509		1.75128		4.48001		3.87099
	70	0.832509		0.832509		3.38381		3.02531
	68	0.832509		0.832509		4.26245		3.71096
	66	0.832509		1.21219		4.06819		3.58093
	66	0.832509		2.68214		4.24055		3.44871
	68	0.832509		1.0569		4.32015		3.65992
	77	0.832509		0.832509		4.51054		3.80414
	66	1.0086		1.17609		4.16435		3.64345
	74	0.832509		1.15229		4.22531		3.65321
	73	0.832509		0.832509		4.04532		3.43136
	71	0.832509		0.832509		4.04532		3.38917
	66	0.832509		1.29447		4.01284		3.49831
	67	0.832509		0.832509		4.3784		3.82866
	37		1.33244		1.24797		4.28556		3.39445
	40		0.832509		0.832509		4.4609		4.05691
	50		0.832509		0.832509		4.40824		3.83378
	47		0.832509		3.23553		4.49831		3.96379
	33		0.832509		1.95665		4.44871		3.89653
	57		0.832509		2.55751		4.39967		3.7356
	45		0.832509		0.832509		4.87448		4.26951
	41		0.832509		0.832509		4.20951		3.66932
	39		0.832509		0.832509		4.3483		3.5563
	47		0.832509		0.832509		3.12057		2.66839
	49		0.832509		0.832509		4.49276		3.76938
	40		0.832509		0.886491		4.57287		3.84199
	43		1.46835		1.5682		4.76343		3.9619
	53		0.832509		2.43136		4.58659		3.90146
	40		0.832509		2.72754		4.26245		3.45939
	37		0.832509				4.36549		3.64444
	39		0.832509		0.832509		3.96614		3.24304
	55		0.832509		0.832509		4		3.45788
	45		0.832509		0.832509		3.98543		3.59769
	46		0.832509		0.832509		4.05691		3.62839
	44		0.832509		1.79796		3.83885		3.07918
	44		0.832509		2.07918		3.9489		3.14613
	45		0.832509		2.46982		4.21219		3.58206
	41		0.832509		2.91275		4.2878		3.56585
	49		0.832509		0.832509		3.92583		3.48287
	49		0.832509		2.71433		4.18184		3.50106
	42		0.832509		0.832509		3.83315		3.2833
	44		0.832509		0.832509		4.55991		3.83696
	38		1.43457		2.7251		4.40483		3.83506
	41		0.832509		2.54407		4.54158		3.68395
	46		0.832509		0.832509		4.04532		3.37475
	47		0.832509		2.97313		4.51322		3.8202
	50		0.832509		0.832509		4.53656		3.88309
	43		1.14301		2.2833		4.3075		3.4456
	47		0.832509		1.4216		4.67025		3.92012
	59		0.832509		0.832509		4.15534		3.56348
	55		0.832509		0.832509		3.71517		3.1271
	42		0.832509		1.50106		4.0899		3.52892
	48		0.832509		0.832509		4.40312		3.89265
	36		0.832509		2.45332		4.23045		3.71181
	48		0.832509		0.832509		4.13033		3.55267
	51		0.832509		2.20952		4.02119		3.31597
	51		0.832509		0.832509		3.84136		3.04532
	26		0.832509		2.46538		4.27184		3.67761
	40		0.832509		0.973128		4.49693		3.85309
	38		0.832509		0.832509		3.40312		2.92788
	31		0.832509		1.33041		4.04922		3.32222
	33		0.832509		2.60959		3.85248		3.26951
	30		0.832509		0.832509		4.77232		4.02938
	58		0.995635		0.977724		4.22011		3.52375
	59		0.832509		0.832509		4.15534		3.42325
	60		0.94939		1.5302		4.18752		3.50515
	40		0.832509		0.832509		4.12711		3.51188
	47		0.832509		0.832509		4.33041		3.68931
	32		0.832509		2.58659		4.27875		3.58433
	29		0.832509		3.08636		4.28103		3.69897
	34		0.832509		2.23805		4.37291		3.60206
	31		0.832509		0.832509		4.17898		3.49416
	40		0.832509		0.832509		4.09691		3.5832
	24		1.26482		2.48001		3.89376		3.44871
	46		1.81889		2.23805		4.34242		3.98632
	39		0.832509		2.20683				3.57864
	34		0.832509		0.832509		4.30103		3.50515
	54		0.832509		1.49136		4.07188		3.55023
	45		1.21748		2.9058		4.43136		3.88536
	40		0.832509		0.832509		4.16732		3.66276
	43		0.832509		0.832509		4.24797		3.77159
	45		0.832509		1.08279		4.43775		3.63043
	24		0.832509		0.991226		4.38561		3.78604
	35		0.832509		2.13672		4.48287		3.85552
	45		0.832509		0.832509		3.76343		3.29226
	32		0.832509		3.13672		4.35411		3.72099
	38		0.832509		0.832509		3.95521		3.41497
	29		0.832509		1.58771		4.30103		3.68753
	26		0.832509		0.832509		4.23553		3.63448
	52		0.832509		1.11727		4.05691		3.53908
	41		0.832509		2.38739		4.60638		3.92531
	35		0.832509		1.13354		3.96988
	62		0.832509		2.52763		3.88762		3.24551
	32		0.832509		0.832509		4.24055		3.75051
	33		0.832509		0.924279		4.4216		3.77597
	37		0.832509		0.832509		3.99782		3.48855
	53		1.0899		1.97128		4.62531		4.07555
	32		0.832509		1.3962		4.26951		3.66745
	43		0.832509		3.21748		4.42651		3.86094
	32		0.832509		0.832509		4.34635		3.68124
	29		0.832509		1.95231		4.25042		3.79379
	36		0.832509		1.76343		4.3927		3.52244
	27		0.832509		2.59439		4.41162		3.88762
	62		0.832509		0.832509		3.88762		3.45025
	35		0.832509		0.832509		4.35218		3.63448
	36		0.832509		0.832509		4.41497		3.68124
	29		0.832509		1.16435		4.70672		4.12057
	40		0.892095		2.90472		4.6637		4.07555
	55		0.832509		2.13354		4.01703		3.4624
	55		0.832509		0.832509		3.88986		3.35025
	48		1.49276		2.49416		4.55509		3.85854
	54		1.02531		1.53782				3.72591
	32		0.832509		2.88536		4.34635		3.82672
	45		0.832509		0.924279		2.91328		2.50515
	45		0.913814		2.68664		4.25527		3.58995
	47		0.832509		0.832509		4.5092		3.75967
	56		0.832509		0.832509		4.50379		3.90146
	32		0.832509		2.89873		4.54282		3.81023
	52		0.832509		2.64345		2.92891		3.4216
	55		0.832509		2.0086		3.99432		3.50651
	63		0.832509		2.96284		4.50379		3.87216

## Sheet: Fig. 2d
	AIM+ CXCR3+ cTfh in CD4 (%)	Elderly
	Pre	0.004	0.004	0.004	0.004	0.004	0.004	0.005778	0.004	0.004	0.004	0.004	0.004	0.004	0.004	0.00693	0.004	0.004	0.004	0.004	0.004	0.004	0.004	0.004	0.004	0.004	0.004	0.004233	0.004	0.004	0.004	0.005366	0.004	0.004	0.004	0.004	0.004	0.004	0.004	0.004	0.0069	0.004	0.004	0.004	0.004	0.004	0.004271	0.004	0.004
	Post1	0.006618	0.018564	0.028484	0.074098	0.074013	0.009516	0.024539	0.004	0.006271	0.111009	0.035796	0.015355	0.020068	0.012489	0.057872	0.0354	0.031351	0.067262	0.017198	0.007349	0.00615	0.058379	0.017499	0.008475	0.004	0.141851	0.022339	0.009437	0.004	0.008403	0.020842	0.07399	0.028574	0.054387	0.006362	0.0387	0.004	0.016245	0.098979	0.008976	0.010731	0.026081	0.014734	0.011567	0.037928	0.015352	0.039344	0.048769
	Post2	0.007706	0.022859	0.155454	0.03108	0.108107	0.053543	0.034105	0.09396	0.019398	0.028179	0.05504	0.020277	0.063525	0.030633	0.076446	0.141617	0.139425	0.031895	0.019622	0.066937	0.063416	0.061318	0.052008	0.107204	0.032284	0.251032	0.057683	0.018348	0.105059	0.04235	0.04763	0.087182	0.092539	0.035196	0.103172	0.074961	0.005464	0.062144	0.09764	0.025949	0.027735	0.015392	0.009271	0.093442	0.070578	0.025014	0.028623	0.039329
	3mo	0.015181	0.004	0.00449	0.007099	0.076398	0.015605	0.006012	0.0045	0.005952	0.004532	0.02469	0.004	0.004	0.004	0.0453	0.017308	0.09478	0.004	0.004	0.005414	0.00406	0.004	0.013231	0.03978	0.004	0.03382	0.004	0.004	0.024719	0.005834	0.014069	0.004	0.01	0.009507	0.035793	0.004	0.013862	0.004582	0.007815	0.004	0.006956	0.004	0.016651	0.006816	0.004	0.004	0.014699	0.004869
	AIM+ CXCR3- cTfh in CD4 (%)	Elderly
	Pre	0.004	0.004	0.004	0.006882	0.004	0.004	0.004	0.00749	0.004	0.004	0.007	0.004	0.004	0.004	0.004	0.004	0.004579	0.004	0.004	0.004	0.004	0.004	0.004	0.004	0.004	0.004218	0.004	0.007928	0.004	0.004	0.004	0.004	0.004	0.004	0.004	0.004	0.004	0.004	0.004	0.004	0.004	0.004	0.004	0.004	0.004	0.004	0.004	0.004
	Post1	0.004	0.00774	0.009106	0.102977	0.044771	0.006344	0.018404	0.013061	0.008341	0.010363	0.07597	0.026903	0.020206	0.007943	0.032535	0.0266	0.028709	0.039103	0.004	0.029061	0.01182	0.015336	0.017278	0.004203	0.004	0.022808	0.016611	0.025845	0.004	0.01828	0.024323	0.04203	0.038943	0.037082	0.009579	0.004	0.007092	0.004	0.05972	0.004	0.018369	0.005796	0.029384	0.008739	0.018936	0.008147	0.03546	0.036577
	Post2	0.004	0.008572	0.080964	0.032481	0.084424	0.012397	0.030587	0.01766	0.006077	0.004	0.057494	0.004	0.019058	0.016667	0.050964	0.009173	0.063905	0.007636	0.004113	0.078435	0.026347	0.004655	0.018128	0.063844	0.03875	0.036731	0.004	0.009792	0.025666	0.030512	0.055081	0.01018	0.050739	0.012254	0.030065	0.017469	0.005464	0.011508	0.046562	0.005316	0.031696	0.013715	0.016533	0.020004	0.047349	0.01131	0.018282	0.020991
	3mo	0.004	0.004	0.004	0.004	0.110927	0.004	0.007496	0.004	0.004464	0.005826	0.101359	0.004	0.004	0.004	0.0159	0.004945	0.05968	0.004	0.004	0.010853	0.004	0.004	0.00834	0.101695	0.004107	0.023577	0.004	0.004812	0.010986	0.004	0.025011	0.004	0.02866	0.010156	0.008795	0.004	0.004	0.004	0.017564	0.004	0.009258	0.004	0.014589	0.004		0.004	0.008161	0.009336
[truncated: 168 more columns]

## Sheet: Fig. 2e
	Log10 % AIM+ CXCR3+ cTfh in CD4 (Pre)	Log10 % AIM+ CXCR3+ cTfh in CD4 (Post1)	Log10 % AIM+ CXCR3+ cTfh in CD4 (Post2)	Log10 % AIM+ CXCR3+ cTfh in CD4 (3mo)	Log10 RBD IgG (AU/mL) (Post2)
	All samples	All samples	All samples	All samples	Elderly	Adult
	-2.39794	-2.17927	-2.11318	-1.8187	2.99344
	-2.39794	-1.73133	-1.64094	-2.39794	4.26245
	-2.39794	-1.5454	-0.8084	-2.34775	4.23045
	-2.39794	-1.13019	-1.50751	-2.14883	3.78247
	-2.39794	-1.13069	-0.96615	-1.11692	3.78032
	-2.39794	-2.02155	-1.2713	-1.80674	4.02531
	-2.23822	-1.61015	-1.46718	-2.22098	4.36549
	-2.39794	-2.39794	-1.02706	-2.34679	4.07918
	-2.39794	-2.20268	-1.71224	-2.22532	4.47567
	-2.39794	-0.95464	-1.55007	-2.34367	4.32428
	-2.39794	-1.44617	-1.25932	-1.60747	4.50786
	-2.39794	-1.81375	-1.693	-2.39794	4.31175
	-2.39794	-1.69751	-1.19706	-2.39794	4.25768
	-2.39794	-1.90349	-1.51381	-2.39794	3.72835
	-2.15927	-1.23753	-1.11665	-1.3439	4.17319
	-2.39794	-1.451	-0.84889	-1.76176	3.83506
	-2.39794	-1.50374	-0.85566	-1.02328	3.60314
	-2.39794	-1.17223	-1.49627	-2.39794	4.33646
	-2.39794	-1.76451	-1.70725	-2.39794	3.8451
	-2.39794	-2.1338	-1.17434	-2.26651	3.5563
	-2.39794	-2.21111	-1.1978	-2.39144	4.02938
	-2.39794	-1.23374	-1.21241	-2.39794	4.48572
	-2.39794	-1.75698	-1.28393	-1.87842	4.33244
	-2.39794	-2.07186	-0.96979	-1.40033	3.74429
	-2.39794	-2.39794	-1.49101	-2.39794	3.33646
	-2.39794	-0.84817	-0.60027	-1.47082	4.90309
	-2.37336	-1.65093	-1.23895	-2.39794	4.37107
	-2.39794	-2.02518	-1.73641	-2.39794	3.02119
	-2.39794	-2.39794	-0.97857	-1.60696	3.57171
	-2.39794	-2.07558	-1.37314	-2.234	4.05691
	-2.27032	-1.68106	-1.32212	-1.85174	3.73799
	-2.39794	-1.13083	-1.05957	-2.39794	4.11727
	-2.39794	-1.54403	-1.03367	-2	4.00432
	-2.39794	-1.26451	-1.45351	-2.02197	4.54282
	-2.39794	-2.19643	-0.98644	-1.4462	2.84011
	-2.39794	-1.41229	-1.12517	-2.39794	4.16732
	-2.39794	-2.39794	-2.26249	-1.85817	4.10037
	-2.39794	-1.78929	-1.2066	-2.33894	3.86747
	-2.39794	-1.00446	-1.01037	-2.10706	4.6561
	-2.16115	-2.04692	-1.58587	-2.39794	3.26951
	-2.39794	-1.96935	-1.55698	-2.15765	3.64147
	-2.39794	-1.58367	-1.81272	-2.39794	3.90795
	-2.39794	-1.83167	-2.03288	-1.77856	3.5611
	-2.39794	-1.93677	-1.02946	-2.16647	4.04532
	-2.39794	-1.42104	-1.15133		4.233
	-2.36942	-1.81384	-1.60182	-2.39794	3.90417
	-2.39794	-1.40512	-1.54329	-1.83271	3.53403
	-2.39794	-1.31186	-1.40529	-2.31255	4.1959
	-2.39794	-2.02743	-1.34291	-2.28351	3.68124
	-2.39794	-1.59245	-1.46597	-2.39794	4.41497
	-2.39794	-1.94967	-1.5504	-2.39794	3.96
	-2.39794	-1.01072	-0.75779	-1.49051	3.74507
	-2.39794	-1.88061	-1.3936	-2.30786	4
	-2.39794	-2.39794	-1.03303	-2.03243	4.25042
	-1.70041	-1.59144	-0.25347	-2.23699	3.61384
	-2.39794	-1.40491	-1.65215	-2.34432	4.20951
	-2.39794	-1.40977	-1.56379	-2.29859	4.29885
	-2.39794	-1.52347	-1.13277	-2.39794	3.86629
	-2.39794	-1.402	-1.46674	-1.65191	3.50786
	-2.39794	-2.39794	-1.56691	-2.09904	3.04139
	-2.39794	-1.07609	-1.69659	-2.39794	4.46687
	-2.39794	-1.26786	-1.04917	-1.55974	4.05308
	-2.39794	-0.86907	-0.65571	-1.77871	4.30963
	-2.39794	-1.22385	-0.91256	-1.6409	4.24055
	-2.39794	-0.94022	-0.69178	-1.51467	3.94939
	-2.39794	-0.66198	-1.18019	-1.97437	4.39967
	-2.39794	-1.25025	-1.17844	-1.83803	3.95521
	-2.39794	-1.1751	-1.53698	-2.0542	4.47857
	-2.39794	-1.81401	-2.39794	-1.69092	2.87099
	-2.39794	-1.16688	-0.95825	-2.15433	3.66745
	-2.39794	-0.48164	-0.78216	-1.89296	4.68124
	-2.39794	-0.91011	-1.50482	-2.03103	4.36736
	-2.39794	-1.13442	-1.21589	-1.89538	3.74507
	-2.39794	-0.88307	-1.04412	-2.33592	3.93197
	-2.39794	-1.64853	-1.24254	-2.39794	4.00432
	-2.39794	-1.17351	-0.98881	-2.39794	4.19033
	-2.39794	-2.12553	-1.29016	-1.66666	4.06819
	-2.39794	-0.96271	-0.97339	-1.70896	4.28103
	-2.39794	-1.34912	-1.48505	-2.39794	3.41664
	-2.39794	-1.03002	-1.25526	-1.45497	4.03342
	-2.39794	-1.19999	-0.86509	-2.1821	4.11394
	-2.39794	-1.2566	-1.19508	-2.04772	3.58883
	-2.39794	-1.78957	-1.56361	-1.82356	3.92891
	-2.39794	-1.45765	-1.6133	-2.39794	4.07918
	-2.39794	-1.50849	-1.08024	-1.90003	4.09342
	-2.39794	-1.57123	-1.42006	-2.39794	4.2014
	-2.39794	-1.8279	-2.31893	-2.39794	2.08278
	-2.39794	-0.93589	-0.96772	-1.94737	4.24797
	-2.39794	-1.66841	-1.19543	-1.63792	3.73719
	-2.39794	-2.03507	-1.45253		3.63347
	-2.39794	-1.96627	-1.30706	-2.04634	4.05691
	-2.39794	-1.9183	-0.72324	-1.79957	4.2014
	-2.39794	-1.91025	-1.32479	-2.39794	4.05691
	-2.39794	-0.76918	-1.40487	-1.87686	4.20412
	-2.39794	-1.50397	-1.07063	-1.74988	3.65706
	-2.39794	-2.02514	-2.39794	-2.39794	3.78958
	-2.39794	-1.89531	-1.17481	-2.39772	4.48001
	-2.17467	-1.37761	-1.60559	-2.39794	3.38381
	-2.39794	-1.43565	-1.03524	-1.76548	4.26245
	-2.39794	-1.52696	-1.07464	-1.49301	4.06819
	-2.39794	-1.51408	-1.00458	-2.39794	4.24055
	-2.39794	-1.22436	-1.04692	-1.69838	4.32015
	-2.25901	-1.60062	-1.64796	-1.95757	4.51054
	-2.39794	-1.17118	-1.41219	-2.01981	4.16435
	-2.39794	-1.7098	-1.8705	-2.39794	4.22531
	-2.39794	-1.76075	-1.38537	-2.15832	4.04532
	-2.39794	-1.63392	-1.55647	-2.39794	4.04532
	-2.39794	-1.09097	-1.90309	-2.1822	4.01284
	-2.39794	-0.62282	-1.22364	-1.74868	4.3784
	-2.09421	-1.30205	-1.36656	-2.39794		4.28556
	-2.39794	-1.41764	-0.99679	-1.6954		4.4609
	-2.39794	-1.64199	-1.81179	-2.2498		4.40824
	-2.39794	-1.20285	-1.32899	-1.39757		4.49831
	-2.39794	-1.42384	-1.37245	-1.92812		4.44871
	-2.39794	-1.01484	-1.26446	-1.82599		4.39967
	-2.39794	-1.24174	-1.16675	-2.16842		4.87448
	-2.39794	-0.81864	-1.28754	-2.08546		4.20951
	-2.39794	-1.87615	-1.0656	-1.6985		4.3483
	-2.39794	-1.80482	-1.46374	-2.12843		3.12057
	-2.31379	-1.39892	-1.25208	-2.27358		4.49276
	-2.39794	-0.95746	-1.03025	-2.39794		4.57287
	-2.39794	-1.78374	-1.26338	-1.47504		4.76343
	-2.39794	-1.71104	-1.44741	-1.9119		4.58659
	-2.39751	-1.09701	-1.14542	-2.39794		4.26245
	-2.39794	-1.45842	-1.06821	-2.07148		4.36549
	-2.39794	-1.25265	-1.22684	-1.77906		3.96614
	-2.39794	-1.43462	-1.2243	-2.36937		4
	-2.39794	-2.39794	-1.42115	-2.16496		3.98543
	-2.39794	-1.78615	-1.09152	-1.54466		4.05691
	-2.39794	-1.68933	-1.27937	-2.32277		3.83885
	-2.39794	-1.85	-1.40296	-2.20501		3.9489
	-2.25114	-1.95506		-2.33847		4.21219
	-2.39794	-1.5234	-1.44028	-2.1998		4.2878
	-2.39794	-2.04769	-1.50116	-2.02457		3.92583
	-2.39794	-1.69966	-1.51708	-1.63411		4.18184
	-2.39794	-1.63276	-1.52779	-1.58795		3.83315
	-2.39794	-1.42537	-1.89856	-1.50093		4.55991
	-2.39794	-0.94635	-0.94761	-1.59437		4.40483
	-2.39794	-1.39462	-0.76668	-1.31864		4.54158
	-2.39794	-1.50354	-1.75526	-2.39794		4.04532
	-2.39794	-0.33533	-0.86738	-1.79937		4.51322
	-2.39794	-1.89529	-1.42666	-1.52822		4.53656
	-2.39794	-1.22882	-2.02627	-2.04654		4.3075
	-2.39794	-1.40922	-2.02835	-2.39794		4.67025
	-2.12975	-2.06563	-0.86268	-2.04198		4.15534
	-2.39794	-2.39794	-1.42903	-2.39794		3.71517
	-2.35379	-1.62091	-1.56905	-2.2888		4.0899
	-2.39794	-2.10941	-1.42861	-2.13152		4.40312
	-2.39794	-0.96985	-2.09766	-2.27892		4.23045
	-2.39794	-1.72668	-2.03058	-2.13272		4.13033
	-2.39794	-1.07575	-1.08016	-1.91275		4.02119
	-2.39794	-1.77357	-1.89891	-2.39794		3.84136
	-2.39794	-0.88562	-1.10889	-2.17972		4.27184
	-2.39794	-1.57213	-1.88948	-1.8471		4.49693
	-2.39794	-1.37326	-1.68314	-2.39794		3.40312
	-2.39794	-0.95408	-1.34486	-1.1735		4.04922
	-2.39794	-0.55385	-1.58138	-1.84839		3.85248
	-2.39794	-1.3438	-1.29512	-2.39794		4.77232
	-2.39794	-2.25249	-1.50983	-2.39794		4.22011
	-2.39794	-1.66695	-1.39569	-2.20813		4.15534
	-2.39794	-1.35871	-1.64421	-1.71419		4.18752
	-2.39794	-1.90911	-0.89626	-1.38086		4.12711
	-2.38199	-1.66989	-1.12113	-2.2056		4.33041
	-2.39794	-1.08104	-1.75048	-2.39794		4.27875
	-2.39794	-0.70507	-1.13554	-2.11952		4.28103
	-2.39794	-1.18134	-1.14321	-1.94333		4.37291
	-2.39794	-1.17764	-1.15611	-1.34905		4.17898
	-2.39794	-1.46189	-1.4913	-1.9731		4.09691
	-2.39794	-1.35407	-1.04037	-2.17581		3.89376
	-2.39794	-1.72923	-2.39794	-1.86267		4.34242
	-2.17718	-1.40791		-1.8809
	-2.02803	-1.82569	-1.15289	-2.39794		4.30103
	-2.39794	-0.79039	-1.1405	-1.94848		4.07188
	-2.39794	-1.07982	-1.34542	-2.39794		4.43136
	-2.39794	-1.61906	-1.20557	-2.39794		4.16732
	-2.39794	-1.42581	-1.45753	-1.61986		4.24797
	-2.39794	-1.28041	-1.19137	-1.93837		4.43775
	-2.39794	-1.02161	-0.88075	-2.39794		4.38561
	-2.39794	-1.18307	-0.85544	-2.20502		4.48287
	-2.39794	-2.25574	-1.65038	-2.39794		3.76343
	-2.39794	-0.5857	-1.40802	-1.5095		4.35411
	-2.383	-2.2875	-1.41514	-2.27851		3.95521
	-2.39794	-1.34809	-0.76318	-2.20113		4.30103
	-2.39794	-1.29907	-1.34558	-2.30107		4.23553
	-2.33724	-0.63306	-0.91047	-1.44123		4.05691
	-2.39794	-1.05699	-1.64316	-2.39794		4.60638
	-2.39794	-1.43247	-0.92205			3.96988
	-2.24711	-1.5562	-1.52565	-2.39794		3.88762
	-2.39794	-1.37686	-1.12403	-2.01507		4.24055
	-2.39794	-0.97282	-0.7707	-1.75196		4.4216
	-2.39794	-1.53041	-1.08085	-1.94989		3.99782
	-2.39794	-0.71473	-0.70713	-1.6119		4.62531
	-2.39794	-1.4728	-1.71138	-1.42641		4.26951
	-2.39794	-1.27093	-0.71426	-1.97676		4.42651
	-2.39794	-1.51585	-1.12333	-1.9481		4.34635
	-2.39794	-0.3334	-1.16688	-1.95729		4.25042
	-2.39794	-1.07124	-0.89499	-1.64138		4.3927
	-2.39794	-0.80234	-1.28871	-2.39794		4.41162
	-2.27637	-1.58509	-0.87421	-0.97237		3.88762
	-2.39794	-1.37549	-1.43554	-1.2388		4.35218
	-2.39794	-1.24424	-0.90638	-2.15658		4.41497
	-2.39794	-1.47839	-1.49681	-1.82756		4.70672
	-2.39794	-0.88162	-0.93257	-1.48587		4.6637
	-2.29636	-1.27885	-0.90792	-1.7113		4.01703
	-2.38458	-1.62774	-1.73562	-1.76904		3.88986
	-2.39794	-1.39875	-1.30034	-2.06819		4.55509
	-2.39794	-1.74003		-1.87057
	-2.39794	-1.51384	-0.95373	-1.33779		4.34635
	-2.11209	-1.96782	-1.87419	-2.39794		2.91328
	-2.39794	-1.35143	-1.26938	-1.99706		4.25527
	-2.39794	-1.74777	-1.31148	-2.39794		4.5092
	-2.39794	-1.47295	-0.98561	-1.55551		4.50379
	-2.21396	-0.52305	-1.0918	-2.17161		4.54282
	-2.39794	-1.47776	-1.73483	-1.84451		2.92891
	-2.39794	-1.10504	-0.95427	-2.02305		3.99432
	-2.39794	-0.70323	-0.90741	-2.28287		4.50379
