# Supplementary material for: Impaired CD4+ T cell response in older adults is associated with reduced immunogenicity and reactogenicity of mRNA COVID-19 vaccination
Source: Nat Aging. 2023 Jan 12;3(1):82–92. doi: 10.1038/s43587-022-00343-4 (PMC10154196; doi:10.1038/s43587-022-00343-4)
Supplement: Source Data Fig. 3 — Statistical source data. [file 43587_2022_343_MOESM5_ESM.xlsx]

## Sheet: Fig. 3a
	% participants
		Local pain	Fever	Fatigue	Headache	Myalgia	Arthralgia	Chill	Antipyretics
	Post1	85.6481	0.462963	10.6481	3.24074	12.037	0.925926	0	8.33333
	Post2	88.3178	10.2804	53.271	24.2991	14.0187	17.757	7.00935	30.3738
	% participants (Post2)
		Local pain	Fever	Fatigue	Headache	Myalgia	Arthralgia	Chill	Antipyretics
	Adult	91.4286	18.0952	76.1905	39.0476	23.8095	29.5238	13.3333	53.3333
	Elderly	85.3211	2.75229	31.1927	10.0917	4.58716	6.42202	0.917431	8.25688

## Sheet: Fig. 3b
	Local pain (Post2)																				Fever (Post2)
	RBD IgG (AU/mL) (Post1)					RBD IgG (AU/mL) (Post2)					% AIM+ CD4 (Post1)					% AIM+ CD4 (Post2)					RBD IgG (AU/mL) (Post1)				RBD IgG (AU/mL) (Post2)				% AIM+ CD4 (Post1)				% AIM+ CD4 (Post2)
	Grade 0	Grade 1	Grade 2	Grade 3		Grade 0	Grade 1	Grade 2	Grade 3		Grade 0	Grade 1	Grade 2	Grade 3		Grade 0	Grade 1	Grade 2	Grade 3		Grade 0	Grade 1	Grade 2		Grade 0	Grade 1	Grade 2		Grade 0	Grade 1	Grade 2		Grade 0	Grade 1	Grade 2
	337	6.8	386	792		7720	8430	19000	34900		1.634	0.584	0.546	0.939		0.243	0.107	0.162	0.66		337	6.8	292		7720	36300	18700		0.03946	0.864	0.741		0.651	0.246	0.385
	136	350	21.4	13.1		10400	34800	11200	11400		1.47	0.50517	0.549	1.344		1.428	1.372	0.174	0.727		136	803	89.6		10400	46100	17800		0.12305	1.794	0.546		1.285	0.503	0.493
	918	9.5	6.8	2370		31900	16600	22300	45300		2.75019	0.666	0.131	0.741		0.517	0.208	0.443	1.393		918	6.8	244		31900	14300	40400		0.242	0.549	0.681		1.246	0.145	0.691
	531	6.8	295	1030		25400	7720	16300	32200		0.681	0.749	0.22	1.01		1.285	0.952		0.83		531	12.1	6.8		25400	27400	28900		1.347	0.131	1.323		0.425	0.591	0.69477
	940	6.8	14.6			32600	13500	50900			1.47106	0.54	0.021			1.246	0.118	0.582			940	6.8	1030		32600	59200	32200		0.698	0.227	2.018		1.714	0.641	0.83
	292	6.8	361			18700	11400	25100			0.9	0.811	0.275			0.385	0.683	0.27183			1220	270			19100	38600			0.12698	0.484			0.243	1.023
	1220	6.8	302			19100	12500	7830			0.301	0.11	0.594			0.425	0.336	0.6225			7.7	1370			37400	22600			0.29722	0.423			1.428	1.108
	7.7	6.8	9.4			37400	15100	31400			0.689	0.516	0.709			0.651	0.648	0.27			38.7				20000	23200			0.33	0.021			0.517	0.627
	38.7	6.8	312			20000	17200	35900			0.70741	0.635	0.709			1.714	0.38	0.623			8.9	9.8			4300	24300			0.122	1.12			0.774	0.669
	8.9	534	6.8			4300	18300	28900			0.86114	0.227	0.31196			0.30229	0.434	0.69477			6.8	162			4800	10500			0.86114	1.135			0.516	0.635
	6.8	192	33.9			4800	20300	15400			0.362	0.841	0.85			0.427	0.417	0.305			509	6.8			7370	48000			0.29211	0.597			0.724	0.27183
	509	6.8	8.4			7370	5800	26400			0.185	0.484	0.471			0.359	0.136	0.927			6.8	444			29900	80000			0.376	1.142			0.727	0.443
	6.8	6.8	6.8			29900	14300	5190			0.11013	0.514	0.9			0.164	1.647	0.348			84.2	6.8			10000	22300			0.176	0.68318			0.448	0.348
	84.2	8.4	10.5			10000	819	6160			0.28	0.264	0.12698			0.33041	0.088	0.134			1870	361			23500	25100			0.991	2.391			0.253	0.927
	1870	818	587			23500	19400	10600			0.565	0.211	0.401			0.261	0.182	0.402			11.9	8.4			11700	26400			0.362	0.85			0.193	0.66
	11.9	6.8	61.9			11700	14700	5560			0.109	0.511	0.076			0.686	0.62201	1.041			787	6.8			11100	5190			0.397	0.578			0.394	1.723
	787	6.8				11100	32300				0.184	0.393				0.794	0.381				232	792			6840	34900			0.65	1.344			1.28	0.86
	232	17.7				6840	19300				0.229	0.41				1.164	0.774				41.2				8550				0.097				0.434
	41.2	486				8550	18000				0.427	0.187				0.498	0.462				6.8				2610				0.227				0.387
	6.8	90.5				2610	28100				0.196	0.058				0.465	0.727				460				3420				0.11				0.372
	460	393				3420	25800				0.474	0.095				0.31	0.995				8.2				4540				0.283				0.353
	8.2	407				4540	7120				0.07784	0.3512				1.529	0.226				12.8				4650				0.567				0.683
	12.8	6.8				4650	2530				1.109	0.423				0.419	0.615				3050				21100				0.11205				0.712
	3050	6.8				21100	36300				0.144	0.223				0.297	0.145				6.8				11100				0.107				0.272
	6.8	6.8				11100	34400				0.122	0.665				0.35236	0.279				6.8				8430				0.185				0.182
		120					8890					0.10769					0.272				350				34800				0.327				0.107
		58					24700					1.33					0.51				9.5				16600				0.061				0.157
		93.6					42200					0.52658					0.586				6.8				7720				0.141				0.205
		6.8					22500					0.159					1.322				6.8				13500				0.32323				1.372
		24.9					18600					0.27589					0.20268				6.8				11400				0.544				0.258
		173					23600					0.168					0.393				6.8				12500				0.329				0.279
		6.8					6810					0.441					0.205				6.8				15100				0.259				0.417
		62.8					6900					0.484					0.712				6.8				17200				0.07				0.28
		440					849					1.12					0.135				534				18300				0.29256				1.647
		102					9870					0.532					0.414				192				20300				0.081				0.124
		6.8					6940					1.919					0.188				6.8				5800				0.11013				0.412
		6.8					1320					1.371					0.193				6.8				14300				1.01				0.169
		6.8					9670					1.135					0.353				8.4				819				0.05967				0.118
		6.8					9950					0.24182					0.38				818				19400				0.21				0.188
		13.6					9330					0.597					0.826				6.8				14700				0.31				0.615
		6.8					7760					0.402					0.28				6.8				32300				0.297				0.226
		6.8					9250					0.364					0.387				17.7				19300				0.28				0.208
		768					22200					0.30514					0.727				486				18000				0.362				1.047
		6.8					22200					0.582					0.596				90.5				28100				0.154				2.067
		173					22000					0.576					0.048				393				25800				0.565				0.393
		6.8					9020					0.147					0.423				407				7120				0.57299				0.648
		6.8					17400					0.23266					0.453				6.8				2530				0.109				0.336
		6.8					10000					1.202					0.372				6.8				34400				0.24507				0.048
		6.8					25600					0.837					0.516				120				8890				0.183				0.332
		137					30400					0.25571					0.743				58				24700				0.401				0.558
		6.8					26000					0.442					1.095				93.6				42200				0.184				0.576
		1720					31500					1.142					0.724				6.8				22500				0.251				0.62201
		6.8					11100					0.68318					0.258				24.9				18600				0.157				0.476
		6.8					20000					0.547					0.332				173				23600				0.208				0.743
		803					46100					0.096					0.635				6.8				6810				0.584				0.136
		805					27000					2.391					0.576				62.8				6900				0.295				0.423
		37					58000					0.238					1.28				440				849				0.838				0.38
		6.8					31900					0.794					0.449				102				9870				0.038				0.826
		284					17000					1.323					0.169				6.8				6940				0.455				0.453
		31.7					12300					0.341					0.124				6.8				1320				0.265				0.38
		31					11800					0.247					0.558				6.8				9670				0.662				0.586
		6.8					14300					0.229					1.023				6.8				9950				0.587				0.20268
		6.8					17700					1.222					0.476				13.6				9330				0.643				0.807
		12.1					27400					0.417					1.108				6.8				7760				1.56295				0.596
		6.8					59200					0.339					0.641				6.8				9250				0.448				0.51
		26.4					46800					0.224					0.28				768				22200				0.68607				0.995
		270					38600					2.018					0.246				6.8				22200				0.487				0.952
		6.8					16200					0.456					0.253				173				22000				0.229				1.322
		6.8					21400					1.355					2.067				6.8				9020				0.79				1.095
		518					15200					0.31472					0.157				6.8				17400				0.864				0.28
		6.8					74900					0.7					0.448				6.8				10000				0.427				0.727
		1370					22600					0.738					0.669				6.8				25600				0.187				0.088
							23200					0.578					0.503				137				30400				1.098				0.462
		6.8					25300					0.45758					0.412				6.8				26000				0.196				0.381
		9.8					24300					0.54593					0.627				1720				31500				0.766				0.449
		89.6					17800					0.18					0.691				6.8				11100				0.474				0.135
		1650					26700					0.716					0.807				6.8				20000				0.428				0.414
		6.8					13400					0.572					1.047				805				27000				0.407
		6.8					31100					0.20588					0.394				37				58000				0.57				0.27
		162					10500					0.469					0.591				6.8				31900				0.258				0.174
		244					40400					0.507					0.493				284				17000				0.531				0.305
		61.1					1100					0.03946					0.37				31.7				12300				0.30379				0.162
		92.7					1860					0.12305					0.152				31				11800				0.33				0.6225
		35.7					692					0.242					0.611				6.8				17700				0.332				0.582
		1000					12600					1.347					0.504				26.4				46800				0.821				0.623
		6.8					11400					0.698					0.181				6.8				16200				0.29115				0.727
		6.8					15900					0.29722					1.196				6.8				21400				0.07784				0.297
		214					2170					0.33					0.426				518				15200				0.307				1.164
		6.8					11400					0.29211					0.396				6.8				74900				0.1				0.261
		216					8020					0.376					0.323				6.8				25300				0.083				0.359
		16.1					4110					0.176					1.84333				1650				26700				0.613				0.794
		314					5350					0.991					0.339				6.8				13400				1.109				0.31
		243					4380					0.397					0.481				6.8				31100				0.076				0.427
		6.8					3600					0.65					0.676				61.1				1100				0.314				0.33041
		672					17000					0.097					1.091				92.7				1860				0.36335				0.419
		425					17800					0.227					0.62				35.7				692				0.638				0.498
		982					8490					0.11					0.45				1000				12600				0.42521				0.686
		1180					11300					0.283					0.426				6.8				11400				0.425				0.465
		6.8					5460					0.567					0.425				6.8				15900				0.776				0.30229
		1930					20500					0.11205					0.096				214				2170				0.476				1.529
		612					14700					0.107					0.374				6.8				11400				0.903				0.35236
		124					3640					0.864					0.164				216				8020				0.307				0.164
		6.8					11400					0.327					0.529				16.1				4110				0.144				0.071
		14.2					16800					0.061					0.277				314				5350				0.585				0.19161
		209					8090					0.141					0.206				243				4380				0.926				1.091
		56.4					30200					0.32323					0.534				6.8				3600				1.648				0.703
		167					5470					0.544					0.73031				672				17000				0.584				0.938
		6.8					1050					0.329					0.125				425				17800				0.50517				0.411
		567					10100					0.259					0.652				982				8490				0.666				0.35
		6.8					15900					0.07					0.44203				1180				11300				0.749				0.096
		6.8					121					0.29256					0.09				6.8				5460				0.54				0.45
		188					17100					0.081					0.885				1930				20500				0.811				0.339
		6.8					2420					0.05967					0.197				612				14700				0.11				0.918
		123					4010					0.21					1.796				124				3640				0.516				1.796
		63.1					13000					0.31					0.599				6.8				11400				1.634				0.178
		67.8					10800					0.297					0.315				14.2				16800				0.635				0.107
		110					29300					0.362					0.124				209				8090				0.841				0.676
		6.8					32400					0.154					0.36				56.4				30200				0.514				0.319
		208					3880					0.57299					0.277				167				5470				0.264				0.396
		6.8					11100					0.24507					0.376				6.8				1050				0.211				0.728
		447					8900					0.183					0.756				567				10100				0.511				1.02066
		2020					21700					0.251					0.178				6.8				15900				0.393				0.426
		151					20400					0.157					0.981				6.8				121				0.41				0.125
		11.4					20900					0.208					0.75				188				17100				0.22				0.654
		91.2					23300					0.584					0.286				6.8				2420				0.187				0.396
		285					17700					0.295					0.729				123				4010				0.058				0.73031
		36.7					3220					0.838					0.895				63.1				13000				0.095				0.41014
		15					14600					0.038					0.674				67.8				10800				0.3512				0.652
		19.7					10300					0.455					0.04038				110				29300				1.47				0.429
		6.8					15500					0.265					0.407				6.8				32400				0.223				0.611
		442					6060					0.662					0.703				208				3880				0.665				0.374
		62.9					25100					0.587					0.367				6.8				11100				2.75019				0.504
		6.8					23900					0.643					0.457				447				8900				0.10769				0.152
		6.8					3730					1.56295					0.654				2020				21700				1.33				0.481
		338					7000					0.448					0.107				151				20400				0.52658				0.206
		6.8					10700					0.68607					0.319				11.4				20900				0.159				0.164
		6.8					5550					0.487					1.02066				91.2				23300				0.27589				0.885
		383					18300					1.794					0.19161				285				17700				0.168				0.323
		30.2					9120					0.79					0.247				36.7				3220				0.441				0.241
		519					26000					0.864					0.348				15				14600				0.484				0.348
		609					18100					0.187					0.45				19.7				10300				0.532				0.247
		481					17400					1.098					0.764				6.8				15500				0.275				0.62
		91.7					12000					0.766					0.22005				442				6060				1.919				1.84333
		32					15700					0.428					0.241				62.9				25100				0.594				0.208
		1210					19900					0.407					0.393				6.8				23900				1.371				0.393
		6.8					16000					0.57					0.158				6.8				3730				0.24182				0.38
		6.8					18300					0.258					0.605				338				7000				0.709				0.895
		41.9					30100					0.531					0.199				6.8				10700				0.402				0.37
		678					14900					0.30379					0.918				6.8				5550				0.364				0.124
		1270					30600					0.33					0.396				383				18300				0.709				0.426
		343					7350					0.332					0.38				30.2				9120				1.47106				0.981
		133					9020					0.821					0.778				519				26000				0.30514				0.843
		331					985					0.29115					0.071				609				18100				0.582				0.756
		325					6030					0.307					0.938				481				17400				0.576				0.367
		29.7					5560					0.1					0.416				91.7				12000				0.31196				0.778
		616					19100					0.083					0.688				32				15700				0.147				0.199
		768					34900					0.613					0.429				1210				19900				0.23266				0.157
		298					23200					0.314					0.411				6.8				16000				1.202				0.286
		386					12000					0.36335					0.35				6.8				18300				0.837				0.416
		99.9					10100					0.638					0.491				41.9				30100				0.25571				0.491
		6.8					21500					0.42521					0.728				678				14900				0.442				0.407
		6.8					48000					0.776					0.86				1270				30600				0.547				0.688
		270					16200					0.476					0.208				343				7350				0.096				0.315
		73.4					743					0.903					0.157				133				9020				0.238				0.599
		217					17400					0.307					0.843				331				985				0.9				0.277
		444					80000					0.585					1.723				325				6030				0.794				0.45
		16.3					11700					0.926					0.436				29.7				5560				0.939				0.22005
		597					13100					1.648					0.41014				616				19100				0.341				0.78571
		312					12400					0.425					0.78571				768				34900				0.301				0.44203
																					298				23200				0.247				0.09
																					386				12000				0.229				0.729
																					99.9				10100				1.222				0.425
																					6.8				21500				0.417				0.529
																					270				16200				0.339				1.196
																					73.4				743				0.224				0.181
																					217				17400				0.456				0.158
																					16.3				11700				1.355				0.534
																					597				13100				0.31472				0.197
																					312				12400				0.7				0.605
																					386				19000				0.738				0.436
																					21.4				11200				0.471				0.75
																					295				16300				0.689				0.36
																					14.6				50900				0.45758				0.674
																					302				7830				0.9				0.277
																					9.4				31400				0.54593				0.376
																					312				35900				0.18				0.04038
																					33.9				15400				0.716				0.457
																					10.5				6160				0.572				0.764
																					587				10600				0.20588				0.402
																					61.9				5560				0.469				1.041
																					13.1				11400				0.507				0.134
																					2370				45300				0.70741				1.393

## Sheet: Fig. 3c
	Fever (Post2)
	RBD IgG (AU/mL) (Post1)					RBD IgG (AU/mL) (Post2)					% AIM+ CD4 (Post1)					% AIM+ CD4 (Post2)					% IFNg+ CD4 (Post1)					% IFNg+ CD4 (Post2)					% IL-2+ CD4 (Post1)					% IL-2+ CD4 (Post2)
	Adult_0	Adult_>1	Elderly_0	Elderly_>1		Adult_0	Adult_>1	Elderly_0	Elderly_>1		Adult_0	Adult_>1	Elderly_0	Elderly_>1		Adult_0	Adult_>1	Elderly_0	Elderly_>1		Adult_0	Adult_>1	Elderly_0	Elderly_>1		Adult_0	Adult_>1	Elderly_0	Elderly_>1		Adult_0	Adult_>1	Elderly_0	Elderly_>1		Adult_0	Adult_>1	Elderly_0	Elderly_>1
	17.7	6.8	331	1030		19300	28900	985	32200		0.584	0.546	0.03946	0.741		0.774	0.69477	0.071	0.83		0.265	0.35379	0.06134	0.20242		0.584	0.375	0.20382	1.046		0.432	0.4469	0.104	0.509		0.575	0.278	0.154	0.469
	6.8	292	383	444		25600	18700	18300	80000		0.50517	0.681	0.12305	0.864		0.516	0.385	0.19161	1.723		0.11745	0.53328	0.159	1.884		0.50517	0.45567	0.326	2.37386		0.10617	0.7616	0.285	1.048		0.081	0.34	0.33104	0.8
	1720	244	672	6.8		31500	40400	17000	48000		0.666	1.323	0.242	1.794		0.724	0.493	1.091	0.86		0.2	0.34366	0.13475	1.45		0.666	0.251	0.32853	0.832		0.23463	0.339	0.1465	2.085		0.389	0.331	0.22	0.73
	90.5	89.6	442			28100	17800	6060			0.749	2.018	1.347			0.727	0.691	0.703			0.50859	0.797	0.13343			0.749	0.32752	0.11591			0.819	1.413	0.11781			0.41665	0.363	0.10318
	6.8	361	325			74900	25100	6030			0.54	0.549	0.698			0.448	0.27183	0.938			0.254	0.72	0.29365			0.54	0.551	0.224			0.26132	0.98	0.25365			0.24418	0.591	0.3138
	6.8	6.8	587			16200	22300	10600			0.811	0.131	0.12698			0.253	0.443	0.402			1.0139	0.19615	0.036			0.811	0.83012	0.205			0.97848	0.265	0.157			0.386	0.68294	0.44
	6.8	270	298			1320	38600	23200			0.11	0.227	0.29722			0.193	0.246	0.411			0.0269	0.122	0.132			0.11	0.134	0.333			0.08	0.116	0.43065			0.25586	0.14361	0.3443
	6.8		386			31100	23200	12000			0.516	0.484	0.33			0.394	0.503	0.35			0.42836	0.64	0.059			0.516	0.718	0.181			0.30017	0.8007	0.064			0.32	0.63217	0.158
	7.7	6.8	6.8			37400	36300	29900			1.634	0.423	0.122			0.651	0.145	0.164			1.558	0.29387	0.10715			1.634	0.12246	0.1461			0.872	0.24019	0.1343			0.502	0.143	0.149
	37	6.8	3050			58000	5190	21100			0.635	0.021	0.86114			1.28	0.348	0.297			0.222	0.021	0.489			0.635	0.21	0.39125			0.25286	0.041	1.216			0.279	0.297	0.464
	534	162	1930			18300	10500	20500			0.841	1.12	0.29211			0.434	0.591	0.096			0.20535	0.65107	0.22417			0.841	0.53605	0.24354			0.28767	1.058	0.421			0.257	0.378	0.38139
	6.8	6.8	609			9250	59200	18100			0.514	1.135	0.376			0.387	0.641	0.45			0.66588	0.73062	0.81162			0.514	0.38	1.26543			0.4745	0.665	0.368			0.199	0.548	0.60543
	6.8	6.8	314			10000	14300	5350			0.264	0.597	0.176			0.372	1.023	0.339			0.17714	0.563	0.064			0.264	0.543	0.23407			0.267	0.693	0.089			0.56478	0.406	0.24111
	6.8	12.1	678			9670	27400	14900			0.211	1.142	0.991			0.353	1.108	0.918			0.135	0.576	0.384			0.211	0.389	0.459			0.27271	0.414	0.62411			0.75	0.332	0.75
	6.8	9.8	232			11400	24300	6840			0.511	0.68318	0.362			0.683	0.627	1.164			0.62714	0.885	0.084			0.511	0.622	1.098			0.533	1.465	0.251			0.546	0.824	1.153
	62.8	1370	123			6900	22600	4010			0.393	2.391	0.397			0.712	0.669	1.796			0.12	1.106	0.043			0.393	0.39333	0.684			0.27279	0.646	0.151			0.34	0.415	0.685
	120	8.4	2020			8890	26400	21700			0.41	0.85	0.65			0.272	0.927	0.178			0.45083	0.40103	0.38477			0.41	0.722	0.11			0.36083	0.69	0.43346			0.381	0.674	0.197
	295	803	338			16300	46100	7000			0.22	0.578	0.097				0.635	0.107			0.16864	0.841	0.06			0.22	1.015	0.083			0.39051	1.163	0.195				0.539	0.17359
	818	792	6.8			19400	34900	3600			0.187	1.344	0.227			0.182	0.66	0.676			0.25	0.545	0.04			0.187	0.53408	0.345			0.32717	0.918	0.098			0.33	0.37408	0.419
	6.8		6.8			8430		10700			0.058		0.11			0.107		0.319			0.05634		0.01476			0.058		0.22515			0.11167		0.03752			0.30828		0.21677
	518		1270			15200		30600			0.095		0.283			0.157		0.396			0.21522		0.195			0.095		0.16			0.44164		0.43			0.23		0.249
	6.8		6.8			6810		21500			0.3512		0.567			0.205		0.728			0.09848		0.18292			0.3512		0.589			0.083		0.1638			0.409		0.29628
	531		6.8			25400		5550			1.47		0.11205			1.285		1.02066			0.85		0.09783			1.47		0.43			1.43		0.16133			0.78868		0.4712
	350		214			34800		2170			0.223		0.107			1.372		0.426			0.324		0.048			0.223		0.057			0.49397		0.19			0.879		0.335
	6.8		1870			11100		23500			0.665		0.185			0.258		0.261			0.442		0.09565			0.665		0.18179			0.657		0.13348			0.197		0.12726
	940		6.8			32600		1050			2.75019		0.327			1.246		0.125			2.10118		0.2			2.75019		0.12302			2.448		0.065			0.618		0.10069
	6.8		6.8			34400		3730			0.10769		0.061			0.279		0.654			0.399		0.093			0.10769		0.658			0.254		0.08432			0.439		0.43192
	192		6.8			20300		11400			1.33		0.141			0.417		0.396			0.724		0.17419			1.33		0.316			0.924		0.1471			0.43		0.21147
	26.4		167			46800		5470			0.52658		0.32323			0.28		0.73031			0.32568		0.10535			0.52658		0.538			0.43784		0.28768			0.33315		0.407
	6.8		597			14300		13100			0.159		0.544			1.647		0.41014			0.039		0.239			0.159		0.374			0.089		0.423			1.40604		0.39016
	31.7		567			12300		10100			0.27589		0.329			0.124		0.652			0.298		0.167			0.27589		0.557			0.552		0.335			0.399		0.446
	6.8		768			25300		34900			0.168		0.259			0.412		0.429			0.138		0.49042			0.168		0.52692			0.18		0.474			0.29073		0.32384
	284		35.7			17000		692			0.441		0.07			0.169		0.611			1.132		0.0263			0.441		0.44434			1.287		0.0533			0.36		0.25246
	6.8		612			13500		14700			0.484		0.29256			0.118		0.374			0.27371		0.1649			0.484		0.335			0.346		0.395			0.28108		0.357
	6.8		1000			6940		12600			0.532		0.081			0.188		0.504			0.24488		0.069			0.532		0.7846			0.46		0.08205			0.21118		0.1973
	9.4		509			31400		7370			0.275		0.11013			0.27		0.359			0.21		0.032			0.275		0.26525			0.21306		0.121			0.13		0.28169
	6.8		2370			2530		45300			1.919		1.01			0.615		1.393			0.51331		0.37			1.919		0.986			0.62063		0.86			0.19		0.557
	21.4		92.7			11200		1860			0.594		0.05967			0.174		0.152			0.4431		0.081			0.594		0.148			0.733		0.07274			0.363		0.18758
	407		243			7120		4380			1.371		0.21			0.226		0.481			1.21459		0.13647			1.371		0.28216			1.666		0.168			0.443		0.307
	9.5		209			16600		8090			0.24182		0.31			0.208		0.206			0.497		0.12255			0.24182		0.11402			0.339		0.20255			0.186		0.21402
	33.9		124			15400		3640			0.709		0.297			0.305		0.164			0.71		0.01161			0.709		0.02928			0.68131		0.04631			0.402		0.03128
	6.8		787			13400		11100			0.402		0.28			1.047		0.794			0.467		0.08226			0.402		2.14837			0.419		0.07777			0.38		0.61
	6.8		188			21400		17100			0.364		0.362			2.067		0.885			0.0755		0.195			0.364		0.67			0.117		0.31421			0.142		0.297
	386		216			19000		8020			0.709		0.154			0.162		0.323			0.38688		0.04029			0.709		0.18147			0.661		0.13521			0.469		0.22
	1220		460			19100		3420			1.47106		0.565			0.425		0.31			0.043		0.191			1.47106		0.28127			0.117		0.476			0.291		0.483
	173		32			23600		15700			0.30514		0.57299			0.393		0.241			0.14777		0.31494			0.30514		0.25593			0.38777		0.25			0.31398		0.298
	6.8		6.8			15100		4800			0.582		0.109			0.648		0.427			0.48373		0.089			0.582		0.36543			0.59		0.109			0.376		0.219
	6.8		519			12500		26000			0.576		0.24507			0.336		0.348			0.13605		0.2			0.576		0.63721			0.219		0.3			0.314		0.38163
	302		30.2			7830		9120			0.31196		0.183			0.6225		0.247			0.10153		0.35723			0.31196		0.5842			0.191		0.538			0.295		0.465
	173		61.9			22000		5560			0.147		0.401			0.048		1.041			0.266		0.195			0.147		0.944			0.43027		0.332			0.01234		0.457
	6.8		84.2			20000		10000			0.23266		0.184			0.332		0.33041			0.12355		0.07619			0.23266		0.364			0.163		0.128			0.421		0.22709
	31		425			11800		17800			1.202		0.251			0.558		0.62			0.449		0.159			1.202		0.62			0.448		0.24009			0.14348		0.585
	805		16.1			27000		4110			0.837		0.157			0.576		1.84333			0.836		0.03201			0.837		0.46249			0.951		0.114			0.462		1.239
	6.8		270			14700		16200			0.25571		0.208			0.62201		0.208			0.17739		0.15			0.25571		0.25328			0.28216		0.3331			0.436		0.37664
	6.8		1210			17700		19900			0.442		0.584			0.476		0.393			0.427		0.28391			0.442		0.54669			0.408		0.35391			0.35029		0.358
	137		343			30400		7350			0.547		0.295			0.743		0.38			0.38		0.15445			0.547		0.52			0.492		0.323			0.584		0.50336
	6.8		36.7			5800		3220			0.096		0.838			0.136		0.895			0.135		0.163			0.096		0.426			0.155		0.30228			0.25155		0.274
	6.8		61.1			9020		1100			0.238		0.038			0.423		0.37			0.587		0.10404			0.238		0.419			0.559		0.126			0.91		0.53027
	38.7		110			20000		29300			0.9		0.455			1.714		0.124			0.40213		0.828			0.9		0.37588			0.58082		0.561			1.115		0.331
	6.8		1180			17200		11300			0.794		0.265			0.38		0.426			0.463		0.348			0.794		0.761			0.975		0.503			0.51		0.323
	13.1		151			11400		20400			0.939		0.662			0.727		0.981			1.568		0.387			0.939		1.424			1.982		0.627			0.989		1.234
	13.6		217			9330		17400			0.341		0.587			0.826		0.843			0.17152		0.464			0.341		0.732			0.287		0.454			0.731		0.457
	337		447			7720		8900			0.301		0.643			0.243		0.756			0.11057		0.46796			0.301		1.217			0.224		0.828			0.317		0.789
	6.8		62.9			17400		25100			0.247		1.56295			0.453		0.367			0.168		0.8332			0.247		0.268			0.272		1.4232			0.324		0.37008
	6.8		133			9950		9020			0.229		0.448			0.38		0.778			0.256		0.27373			0.229		0.52043			0.426		0.53059			0.319		0.47426
	93.6		41.9			42200		30100			1.222		0.68607			0.586		0.199			0.934		0.416			1.222		0.38532			1.778		0.871			0.841		0.36766
	24.9		73.4			18600		743			0.417		0.487			0.20268		0.157			0.418		0.34647			0.417		0.37			0.416		0.431			0.187		0.365
	1650		12.8			26700		4650			0.339		0.229			0.807		0.419			0.19		0.123			0.339		0.426			0.404		0.512			1.198		0.381
	6.8		91.2			22200		23300			0.224		0.79			0.596		0.286			0.14327		0.289			0.224		0.26076			0.16102		0.593			0.341		0.235
	58		29.7			24700		5560			0.456		0.864			0.51		0.416			0.473		1.64127			0.456		0.41042			0.4226		1.17			0.439		0.536
	393		41.2			25800		8550			1.355		0.427			0.995		0.498			0.563		0.28754			1.355		0.3921			0.693		0.748			0.406		0.396
	6.8		99.9			7720		10100			0.31472		0.187			0.952		0.491			0.217		0.319			0.31472		0.556			0.335		0.309			0.70781		0.574
	6.8		6.8			22500		15500			0.7		1.098			1.322		0.407			0.03645		0.733			0.7		0.317			0.053		1.255			0.274		0.469
	6.8		11.9			26000		11700			0.738		0.196			1.095		0.686			0.705		0.22			0.738		1.113			0.526		0.245			0.576		0.547
	14.6		616			50900		19100			0.471		0.766			0.582		0.688			0.4		0.634			0.471		0.5			0.513		1.764			0.402		0.874
	136		6.8			10400		2610			0.689		0.474			1.428		0.465			0.0755		0.108			0.689		0.36			0.117		0.265			0.142		0.248
	6.8		67.8			7760		10800			0.45758		0.428			0.28		0.315			0.643		0.117			0.45758		0.157			0.296		0.477			0.275		0.363
	312		63.1			35900		13000			0.9		0.407			0.623		0.599			0.811		0.104			0.9		0.733			0.416		0.226			0.392		0.5657
	768		208			22200		3880			0.54593		0.57			0.727		0.277			0.164		0.195			0.54593		0.17			0.324		0.43			0.412		0.26487
	8.4		982			819		8490			0.18		0.258			0.088		0.45			0.213		0.149			0.18		0.46			0.271		0.388			0.293		0.679
	486		91.7			18000		12000			0.716		0.531			0.462		0.22005			0.234		0.618			0.716		0.273			0.69454		0.391			0.42037		0.215
	6.8		312			32300		12400			0.572		0.30379			0.381		0.78571			0.468		0.188			0.572		0.581			0.239		0.45388			0.328		0.547
	6.8		6.8			31900		15900			0.20588		0.33			0.449		0.44203			0.045		0.196			0.20588		0.321			0.156		0.316			0.211		0.413
	440		6.8			849		121			0.469		0.332			0.135		0.09			0.07652		0.06061			0.469		0.01			0.188		0.189			0.079		0.036
	102		285			9870		17700			0.507		0.821			0.414		0.729			0.278		0.239			0.507		0.39286			0.461		0.423			0.417		0.386
	918		6.8			31900		5460			0.70741		0.29115			0.517		0.425			0.86039		0.298			0.70741		0.983			1.316		0.413			0.381		0.573
			8.9					4300					0.07784					0.30229					0.0832					0.312					0.11347					0.332
			6.8					11400					0.307					0.529					0.11021					0.304					0.215					0.47016
			6.8					15900					0.1					1.196					0.08203					1.309					0.108					0.49
			6.8					11400					0.083					0.181					0.085					0.241					0.14169					0.218
			6.8					16000					0.613					0.158					0.90111					0.068					0.89					0.159
			8.2					4540					1.109					1.529					0.696					1.14					0.74					0.735
			10.5					6160					0.076					0.134					0.053					0.083					0.109					0.109
			56.4					30200					0.314					0.534					0.244					0.522					0.47203					0.478
			6.8					2420					0.36335					0.197					0.193					0.179					0.306					0.22217
			6.8					18300					0.638					0.605					0.254					0.624					0.36013					0.645
			16.3					11700					0.42521					0.436					0.158					0.638					0.23012					0.518
			481					17400					0.425					0.764					0.043					0.245					0.117					0.291
			11.4					20900					0.776					0.75					0.851					0.725					1.086					0.64365
			6.8					32400					0.476					0.36					0.176					0.143					0.341					0.333
			15					14600					0.903					0.674					0.60017					0.68319					0.879					0.578
			14.2					16800					0.307					0.277					0.084					0.206					0.184					0.25697
			6.8					11100					0.144					0.35236					0.088					0.54454					0.19266					0.432
			6.8					11100					0.585					0.376					0.01					0.25					0.367					0.23
			19.7					10300					0.926					0.04038					0.44768					0.031					0.427					0.01
			6.8					23900					1.648					0.457					2.435					0.70284					3.153					0.847
