# Supplementary material for: Impaired CD4+ T cell response in older adults is associated with reduced immunogenicity and reactogenicity of mRNA COVID-19 vaccination
Source: Nat Aging. 2023 Jan 12;3(1):82–92. doi: 10.1038/s43587-022-00343-4 (PMC10154196; doi:10.1038/s43587-022-00343-4)
Supplement: Source Data Fig. 4 — Statistical source data. [file 43587_2022_343_MOESM6_ESM.xlsx]

## Sheet: Fig. 4a
	No. of total CD8 in blood ( ×10 9/L)	Elderly
	Pre	0.261485	0.138564	0.233735	0.253573	0.213734	0.146328	0.373989	0.364383	0.367909	0.231769	0.360114	0.372332	0.27597	0.381668	0.172927	0.10721	0.164275	0.265843	0.109019	0.101763	0.504007	0.1336	0.392622	0.344998	0.104336	0.340244	0.325401	0.613077	0.606883	0.606639	0.17907	0.132236	0.524059	0.449221	0.197165	0.224733	0.743325	0.212381	0.301079	0.163191	0.307359	0.253052	0.338993	0.120542	0.138265	0.214782	0.417232	0.213914
	Post1	0.175615	0.114266	0.217608	0.173127	0.238655	0.121731	0.41289	0.364822	0.283386	0.316424	0.445576	0.491421	0.313405	0.555291	0.175959	0.135797	0.161659	0.263994	0.200917	0.082089	0.568552	0.18273	0.515611	0.272305	0.108896	0.431945	0.274709	0.772032	0.442442	0.631726	0.23276	0.211409	0.617074	0.408401	0.226415	0.168471	0.778371	0.294805	0.296274	0.163758	0.309265	0.24098	0.29384	0.106797	0.182532	0.125132	0.389509	0.240197
	Post2	0.175999	0.107322	0.245638	0.208845	0.217378	0.158026	0.260813	0.2879	0.283653	0.225045	0.39416	0.389248	0.287504	0.481522	0.143526	0.114849	0.163103	0.209273	0.170086	0.103822	0.541134	0.17546	0.386917	0.288977	0.11086	0.372298	0.312404	0.541094	0.593789	0.496687	0.184497	0.175491	0.450082	0.3477	0.285148	0.188376	0.852348	0.258353	0.273568	0.053873	0.26274	0.2833	0.36504	0.187654	0.193732	0.168286	0.371796	0.248205
	3mo	0.253926	0.154778	0.222674	0.186632	0.216808	0.123758	0.207698	0.291975	0.377311	0.254544	0.355978	0.318313	0.268418	0.436783	0.233208	0.1722	0.174073	0.241884	0.146718	0.076602	0.568242	0.180189	0.464841	0.275722	0.133117	0.370181	0.294065	0.743612	0.694304	0.52266	0.174475	0.104986	0.421578	0.392589	0.218474	0.182979	0.979182	0.323676	0.312211	0.154255	0.295041	0.293216	0.258711	0.232357		0.107502	0.3388	0.211613
	No. of AIM+ CD8 in blood ( ×10 6/L)	Elderly
	Pre	0.261485	0.138564	0.233735	0.253573	0.705324	0.286803	0.373989	0.364383	0.367909	0.231769	0.360114	0.372332	0.27597	0.381668	0.172927	0.10721	0.164275	0.265843	0.109019	0.004052	0.504007	0.1336	0.392622	0.344998	0.104336	0.374268	0.813504	0.613077	0.606883	0.606639	0.17907	0.132236	0.524059	0.449221	0.197165	0.224733	0.743325	0.212381	0.301079	0.163191	0.614719	0.253052	0.338993	0.120542	0.138265	0.214782	0.417232	0.213914
	Post1	0.175615	0.114266	0.472208	0.640571	6.94485	0.91298	8.01007	0.364822	0.765142	4.75268	1.29217	1.62169	0.626809	0.555291	0.976572	0.135797	0.161659	1.47836	0.206945	0.082089	0.568552	1.31566	2.26869	0.272305	0.108896	6.56556	0.274709	0.772032	0.442442	2.52691	0.23276	1.34034	0.802196	0.571761	0.226415	0.205535	0.778371	0.969908	2.28131	0.163758	1.79374	0.510878	0.323224	0.555346	1.62454	0.125132	1.42171	1.56128
	Post2	0.175999	0.257572	2.92555	1.35749	4.86926	2.24397	5.39883	0.2879	0.96442	1.77785	7.05546	0.389248	1.58415	0.731914	0.990331	0.608701	1.02103	0.209273	0.170086	0.032912	2.48922	3.8952	8.8217	3.95899	0.521041	7.22257	1.49954	1.67739	4.69093	4.56952	0.793337	1.79352	1.57529	3.83513	2.70891	0.764807	1.7047	1.79555	2.35268	0.053873	4.33521	0.478777	0.36504	1.33234	1.66803	0.871719	0.408976	0.47159
	3mo	0.253926	0.154778	0.681382	0.373265	1.36589	1.0272	4.81858	0.291975	1.13193	0.814539	4.53871	1.19686	0.416048	0.436783	0.368469	0.20664	0.449109	0.241884	0.146718	0.076602	0.966011	0.918966	8.04174	4.54941	0.133117	2.77636	0.529317	0.743612	1.52747	0.627192	1.0643	0.104986	0.421578	1.46436	1.74779	0.182979	6.16885	1.10697	1.95756	0.493617	3.48148	0.293216	0.258711	0.51351		0.107502	0.359128	0.211613
	No. of IFNg+ CD8 in blood ( ×10 6/L)	Elderly
	Pre	0.130742	0.069282	0.116868	0.126786	0.106867	0.073164	0.186995	0.182192	0.183954	0.115884	0.180057	0.186166	0.137985	0.332051	0.086463	0.053605	0.082137	0.132922	0.05451	0.002026	0.252003	0.0668	0.196311	0.172499	0.052168	0.170122	0.162701	0.306539	0.303441	0.303319	0.089535	0.066118	0.262029	0.22461	0.098582	0.112366	0.371663	0.112562	0.150539	0.081596	0.15368	0.126526	0.169497	0.060271	0.069132	0.107391	0.208616	0.106957
	Post1	0.087808	0.061703	0.350348	0.086564	0.572771	0.060865	0.743203	0.182411	0.362734	1.7435	0.222788	0.398051	0.156702	0.816278	0.916746	0.067899	0.08083	0.720703	0.100459	0.041044	0.307018	0.093192	0.618733	0.272305	0.054448	6.69514	0.192296	0.4941	0.221221	0.315863	0.11638	0.380537	0.308537	0.441073	0.113207	0.084236	0.389185	0.182779	0.148137	0.081879	0.154632	0.12049	0.14692	0.053399	0.191659	0.062566	0.280447	1.90604
	Post2	0.087999	0.378846	0.623921	0.104423	1.26079	0.110618	1.40839	0.469277	0.709133	1.10497	4.0362	0.311398	1.5669	0.53449	3.28101	0.862518	0.179413	0.104636	0.142873	0.018747	0.800879	0.180723	1.54767	0.953625	0.05543	3.1273	1.56202	0.270547	2.51173	0.645693	0.752748	0.280786	1.54378	2.55831	0.698614	0.094188	1.09953	0.372028	0.634677	0.026937	0.13137	0.178479	0.18252	1.49935	0.497891	0.664728	0.301155	0.655511
	3mo	0.126963	0.077389	0.4164	0.093316	0.238489	0.124996	0.558706	0.145988	0.320715	0.127272	4.01899	0.159156	0.214735	0.218391	0.237872	0.0861	0.161435	0.120942	0.073359	0.098817	0.312533	0.16217	0.697261	0.137861	0.066559	0.703344	0.147032	0.371806	0.805393	0.26133	0.818289	0.060892	0.210789	0.349404	0.109237	0.091489	0.587509	0.611748	0.190418	0.077128	0.14752	0.146608	0.129355	0.116179		0.053751	0.1694	0.105806
[truncated: 168 more columns]

## Sheet: Fig. 4b
	AIM+ Th1 in CD4 (%)	Elderly
	Pre	0.003	0.003	0.003	0.003	0.003	0.003	0.003	0.003	0.003	0.003	0.003	0.003	0.008334	0.003	0.003473	0.003	0.003	0.003	0.003	0.008316	0.003	0.003	0.003	0.003002	0.003	0.003	0.003	0.003	0.0035	0.003	0.003	0.003	0.003	0.003	0.003	0.003	0.003	0.003	0.003	0.003	0.003	0.003	0.003	0.003	0.003	0.003	0.003	0.003
	Post1	0.004263	0.018564	0.0289	0.018969	0.063534	0.01586	0.030663	0.028832	0.005212	0.146285	0.0253	0.015444	0.025302	0.017648	0.052978	0.020045	0.029423	0.087582	0.00858	0.003	0.003	0.036878	0.006756	0.003	0.009295	0.189573	0.021046	0.003998	0.010008	0.007378	0.019139	0.057399	0.026669	0.022277	0.006355	0.019314	0.01419	0.012562	0.080031	0.006	0.030929	0.015926	0.008825	0.01853	0.017525	0.00542	0.027755	0.056791
	Post2	0.02115	0.031423	0.21148	0.030732	0.026243	0.115343	0.085783	0.0832	0.026318	0.056295	0.099666	0.01013	0.117192	0.043282	0.114628	0.201334	0.232393	0.007622	0.024701	0.046505	0.0588	0.107959	0.039113	0.124811	0.038658	0.323505	0.062952	0.003403	0.164049	0.057693	0.055043	0.076028	0.070783	0.190254	0.160663	0.039942	0.184402	0.10585	0.117828	0.023929	0.063448	0.017173	0.023021	0.203397	0.051749	0.048379	0.041262	0.034122
	3mo	0.010628	0.01512	0.020213	0.004734	0.012714	0.042099	0.014111	0.0263	0.011873	0.010427	0.014852	0.013996	0.020813	0.011477	0.031912	0.017646	0.144618	0.003762	0.006778	0.003	0.009482	0.006312	0.01818	0.011404	0.003	0.038303	0.004038	0.00365	0.049175	0.00388	0.015622	0.00617	0.008323	0.010111	0.051018	0.003	0.016243	0.008026	0.017572	0.003	0.034766	0.003	0.020795	0.018125		0.003	0.017977	0.004684
[truncated: 168 more columns]

## Sheet: Fig. 4c
	(Post1)				(Post2)				(3 mo)
	Log10 % AIM+ Th1 in CD4	Log10 % AIM+ in CD8			Log10 % AIM+ Th1 in CD4	Log10 % AIM+ in CD8			Log10 % AIM+ Th1 in CD4	Log10 % AIM+ in CD8
	All samples	Elderly	Adult		All samples	Elderly	Adult		All samples	Elderly	Adult
	-2.37028	-1			-1.67469	-1			-1.97355	-1
	-1.73133	-1			-1.50276	-0.61979			-1.82045	-1
	-1.53911	-0.66354			-0.67473	0.075912			-1.69438	-0.51428
	-1.72195	-0.4318			-1.51241	-0.18709			-2.32481	-0.69897
	-1.19699	0.463893			-1.58098	0.350248			-1.89573	-0.20066
	-1.7997	-0.12494			-0.93801	0.152288			-1.37573	-0.08092
	-1.51339	0.287802			-1.0666	0.31597			-1.85044	0.365488
	-1.54012	-1			-1.07988	-1			-1.58004	-1
	-2.28298	-0.56864			-1.57975	-0.46852			-1.92546	-0.52288
	-0.8348	0.17667			-1.24953	-0.10237			-1.98184	-0.49485
	-1.59688	-0.5376			-1.00145	0.252853			-1.82821	0.10551
	-1.81124	-0.48149			-1.9944	-1			-1.854	-0.42481
	-1.59685	-0.69897			-0.9311	-0.25885			-1.68166	-0.80967
	-1.75332	-1			-1.36369	-0.81816			-1.94017	-1
	-1.2759	-0.25571			-0.94071	-0.16115			-1.49605	-0.80134
	-1.69799	-1			-0.69608	-0.27572			-1.75336	-0.92082
	-1.53132	-1			-0.63378	-0.20343			-0.83978	-0.58838
	-1.05758	-0.25181			-2.11791	-1			-2.4246	-1
	-2.06651	-0.98716			-1.60728	-1			-2.16892	-1
	-2.52288	-1			-1.33251	-0.10237			-2.52288	-1
	-2.52288	-1			-1.23062	-0.33724			-2.02311	-0.76955
	-1.43323	-0.14267			-0.96674	0.346353			-2.19983	-0.29243
	-2.17034	-0.35655			-1.40768	0.357935			-1.74042	0.238046
	-2.52288	-1			-0.90375	0.136721			-1.94294	0.217484
	-2.03175	-1			-1.41277	-0.3279			-2.52288	-1
	-0.72222	0.181844			-0.49012	0.287802			-1.41676	-0.12494
	-1.67684	-1			-1.20099	-0.31876			-2.39381	-0.74473
	-2.39815	-1			-2.46811	-0.50864			-2.4377	-1
	-1.99964	-1			-0.78503	-0.10237			-1.30825	-0.65758
	-2.13207	-0.39794			-1.23888	-0.03621			-2.4112	-0.92082
	-1.71809	-1			-1.2593	-0.36653			-1.80625	-0.21467
	-1.2411	-0.19791			-1.11902	0.009451			-2.20973	-1
	-1.57399	-0.88606			-1.15007	-0.45593			-2.07971	-1
	-1.65215	-0.85387			-0.72067	0.042576			-1.99523	-0.42829
	-2.19691	-1			-0.79409	-0.02228			-1.29227	-0.09691
	-1.71413	-0.91364			-1.39857	-0.39147			-2.52288	-1
	-1.84802	-1			-0.73423	-0.69897			-1.78934	-0.20066
	-1.90095	-0.4828			-0.97531	-0.15802			-2.09551	-0.46597
	-1.09674	-0.11351			-0.92875	-0.0655			-1.75517	-0.20273
	-2.22185	-1			-1.62107	-1			-2.52288	-0.49485
	-1.50963	-0.23657			-1.19758	0.217484			-1.45885	0.071882
	-1.79788	-0.67366			-1.76516	-0.77211			-2.52288	-1
	-2.05428	-0.95861			-1.63787	-1			-1.68204	-1
	-1.73212	-0.284			-0.69165	-0.14874			-1.74172	-0.65561
	-1.75633	-0.05061			-1.2861	-0.065
	-2.26599	-1			-1.31534	-0.28567			-2.52288	-1
	-1.55666	-0.43771			-1.38445	-0.95861			-1.74529	-0.97469
	-1.24572	-0.18709			-1.46697	-0.72125			-2.3294	-1
	-1.92253	-1			-1.1097	-0.20621			-1.86265	-0.38405
	-1.40012	-0.63827			-1.12231	0.049218			-2.52288	-0.45593
	-1.6073	-0.16749			-1.48793	0.227887			-2.52288	-0.30103
	-1.40732	-0.82391			-0.62593	-0.10791			-1.40617	-0.01323
	-1.92458	-0.88606			-1.22758	-0.30103			-2.46572	-1
	-2.05033	-0.14267			-0.76582	0.119256			-1.73196	-0.24413
	-1.93495	0.049218			-0.68256	0.675778			-1.99088	-0.92082
	-1.81472	-1			-1.27283	-0.34679			-2.04269	-1
	-1.44733	-1			-1.54093	-0.40894			-2.47453	-1
	-1.89887	0.534026			-1.89715	0.799341			-2.52288	0.848189
	-1.46497	-0.44855			-1.23994	-0.18842			-1.95485	-0.82681
	-2.52288	-1			-0.94108	0.066326			-2.22739	-1
	-1.15301	0.522444			-1.81868	-0.13077			-2.3387	-0.10237
	-1.38854	-0.09691			-0.94399	0.683947			-2.00803	0.049218
	-1.40246	-0.33255			-0.93907	-0.15802			-1.99988	-1
	-1.4534	-0.07572			-1.15387	0.10721			-1.75106	-0.63827
	-1.46983	-0.83268			-1.01015	-0.27572			-1.41822	-0.92082
	-0.81002	0.495544			-1.36325	0.184691			-1.88464	-0.58503
	-1.26849	-0.79048			-0.9045	-0.8041			-1.83724	-1
	-1.01152	0.361728			-1.44692	-0.03152			-2.42153	-0.34679
	-1.51543	-0.09691			-1.45263	-0.65758			-1.95786	-0.72125
	-1.71942	-1			-1.16896	-1			-2.52288	-1
	-0.80171	0.95376			-0.81898	0.887617			-1.99422	-0.1831
	-1.46451	0.149219			-1.65744	0.037426			-2.50602	-1
	-1.16772	0.597695			-1.25161	0.201397			-2.20325	-0.16749
	-1.245	-0.67162			-0.88309	-0.32331			-1.63697	-0.65956
	-1.52448	0.033424			-1.03731	0.184691			-1.97784	-0.18709
	-0.99485	0.156246			-1.07199	-1			-1.80638	-0.79588
	-2.52288	-0.23657			-1.07679	0.238046			-1.56977	0.267172
	-0.9716	0.763428			-0.80864	0.460898			-1.22403	0.468347
	-1.84114	-0.43297			-1.18654	0.012837			-2.38938	-0.24565
	-1.3851	-0.60206			-1.22333	0.056905			-1.95839	-0.82391
	-1.39565	-0.06048			-0.83627	0.32838			-1.54127	-0.4318
	-1.10673	-0.20066			-1.36361	-0.31876			-2.04749	-1
	-1.37955	-1			-1.08614	-0.70997			-1.39753	-0.95861
	-1.51015	-0.44249			-1.5592	-0.10735			-2.52288	-1
	-1.22291	-0.8729			-0.5399	-0.33724			-1.54598	-1
	-1.41561	-0.9914			-1.08571	-0.40561			-2.22797	-1
	-2.26203	-1			-2.52288	-1			-2.52288	-1
	-1.45059	0.536558			-1.14895	0.348305			-2.21426	0.025306
	-1.67002	-0.84771			-0.9176	-0.27901			-1.12	-0.5157
	-2.38614	-0.9393			-1.13452	-0.5867
	-1.78952	-1			-0.83485	-1			-1.56395	-1
	-2.52288	-1			-0.78423	0.082785			-1.3332	-0.22185
	-2.27712	-1			-2.23882	-0.69897			-2.52288	-0.95861
	-1.23564	-0.07263			-1.73684	-0.66354			-2.52288	-1
	-0.92449	0.04454			-0.67284	0.653116			-1.57727	-0.08197
	-1.82149	-0.96658			-1.57381	-1			-2.48725	-1
	-1.32128	-0.52143			-1.10962	-0.21968			-1.83393	-0.70333
	-1.77467	-1			-1.31801	-0.3279			-2.52288	-1
	-1.86269	-0.49485			-1.2967	-0.12494			-1.46424	-0.36653
	-1.50736	0.025715			-1.19609	0.071882			-1.66204	-0.25181
	-1.48471	-0.86328			-0.75187	-0.36653			-1.74457	-0.70997
	-0.98769	0.235528			-0.78496	0.43361			-1.78569	-0.4318
	-1.69553	-0.92082			-1.44438	-0.42136			-2.5119	-0.56864
	-0.98925	0.245513			-0.90973	0.394452			-1.94295	-0.25181
	-1.69128	-0.37779			-1.0379	-0.33724			-1.9147	-1
	-2.30159	-0.49485			-1.24977	-0.17393			-2.28318	-0.26761
	-1.87421	-0.62342			-1.34555	-0.5376			-1.82972	-1
	-1.42899	0.401401			-2.52288	-1			-2.32984	-0.53462
	-0.51275	0.369216			-0.97256	0.528917			-1.55726	0.201397
	-1.382		-0.88606		-0.65736		0.073352		-1.66598		-0.74473
	-1.50471		-0.48149		-1.01782		0.045323		-1.68367		-0.88606
	-1.86011		-0.21467		-1.79527		-0.02687		-2.52288		-0.79588
	-1.95719		-0.27572		-1.27783		-0.15243		-1.61477		-0.28651
	-0.92722		-0.02687		-0.9093		-0.11919		-1.48247		-0.67778
	-1.52149		-0.49621		-1.64274		-0.44612		-2.42801		-0.8041
	-1.39667		-0.31876		-1.06217		-0.92082		-2.52288		-1
	-0.96491		0.608526		-1.25384		-0.18709		-2.30729		-0.4318
	-1.64387		-1		-0.83616		-0.50864		-1.5738		-1
	-2.15919		-1		-1.22141		-0.60206		-2.30452		-1
	-1.0894		-0.14388		-1.15232		-0.10182		-2.39923		-1
	-1.02078		0.133539		-1.55365		-0.31876		-2.52288		-1
	-1.70594		-1		-0.82719		-0.10791		-1.27202		0.037426
	-1.71037		-0.88606		-1.46579		-0.08197		-2.08846		-0.89279
	-1.48884		-1		-0.96772		-0.14509		-2.1834		-1
	-1.04493		-0.32148		-1.00082		0.075182		-2.24797		-0.76195
	-1.69069		-0.2815		-1.22411		0.198657		-2.52288		-0.35067
	-2.05845		-0.49214		-1.43697		-0.13136		-1.75791		-0.74473
	-1.80913		-0.67778		-1.42187		-0.17393		-1.86177		-0.76955
	-1.64945		-0.28567		-1.00446		0.002598		-1.41437		-0.44733
	-1.45134		-1		-0.69481		0.039811		-1.57914		-0.65956
	-1.55932		-0.17653		-1.23711		-0.52288		-1.90588		-1
	-1.37391		-0.52578						-1.79911		-0.85387
	-1.59431		-0.60206		-1.46462		-0.20761		-1.94391		-0.49485
	-1.84315		-1		-1.62762		-1		-2.42666		-1
	-1.64471		-1		-1.38581		-0.69897		-1.91404		-0.89963
	-2.52288		-0.95861		-1.72328		-0.69897		-1.98666		-0.92082
	-1.61308		-0.95468		-1.6147		-1		-1.80327		-0.70553
	-0.60398		-0.0655		-0.73277		-0.11919		-1.35518		-0.34104
	-1.61505		-0.40894		-0.71336		0.287802		-1.74612		-0.06048
	-1.20241		0.206826		-1.4569		-0.40894		-2.26532		-1
	-0.18056		0.268578		-0.73276		-0.28904		-1.65941		-0.66959
	-1.82958		-1		-1.20888		-0.38934		-1.22666		-0.46597
	-1.20076		-0.18177		-0.94379		-0.11691		-1.92147		-0.39469
	-2.21228		-0.67162		-2.20427		-0.51856		-2.52288		-1
	-2.52288		-1		-0.34582		0.403121		-1.28628		0.025306
	-2.52288		-1		-1.39762		-0.56864		-2.52288		-1
	-1.45317		-0.43533		-1.35672		-0.76955		-2.10135		-1
	-2.52288		-0.82391		-1.44161		-0.37675		-2.52288		-0.69897
	-1.23135		-0.95861		-1.29397		-1		-2.10342		-1
	-1.38682		-0.55284		-1.68697		-0.86328		-2.25737		-1
	-0.87894		-0.12494		-1.07979		-0.11238		-1.9622		-1
	-1.88351		-0.08092		-1.74791		-0.79588		-2.46242		-0.61439
	-1.0327		-0.64782		-1.03457		-0.46852		-2.05451		-1
	-1.65881		-0.45469		-1.67167		-0.22695		-1.71199		0.033424
	-1.06753		-0.41341		-1.69006		-0.9914		-2.19676		-0.9914
	-1.30764		0.532754		-1.6528		-0.03152		-1.68464		-0.07572
	-0.85525		-0.2204		-1.68383		-0.73755		-2.07102		-1
	-1.11159		-0.49485		-1.28352		-0.79588		-2.09943		-1
	-1.7078		-0.5376		-1.54697		-1		-2.15738		-0.63827
	-1.66637		-0.05552		-1.17907		0.068186		-1.99445		-0.26761
	-1.3119		0.017033		-1.54132		-0.65758		-1.80123		-0.85387
	-1.83509		-0.82391		-1.49276		-0.34679		-1.63145		-0.38722
	-1.20036		0.089905		-0.47322		0.783189		-1.4134		0.176091
	-1.30014		0.305351		-1.32917		-0.14267		-2.01456		-0.46852
	-1.21748		-0.51145		-1.08506		-0.42829		-1.92445		-1
	-1.7162		-1		-1.14223		-0.6073		-1.9375		-0.95078
	-1.18446		0.70927		-1.07614		0.544068		-1.76277		0.635484
	-2.38316		-0.77469		-1.35969		-0.07676		-2.11222		-0.5391
	-1.79697		-0.89963		-1.05737		-0.50169		-2.0975		-1
	-2.02963		-0.87615		-1.5047		-0.79588		-1.58686		-0.92445
	-1.65641		-0.34679						-1.69238		-0.69897
	-2.25302		-1		-1.3777		-0.16241		-2.52288		-1
	-1.32337		0.225309		-1.42178		-0.26761		-1.79273		-0.46852
	-0.93831		0.670246		-1.16481		0.440909		-2.52288		0.167317
	-2.52288		-0.54212		-1.08429		0.245513		-2.38467		-0.64782
	-1.46688		0.298853		-1.30856		0.158362		-1.88517		-0.63827
	-1.23469		-0.43415		-1.16876		-0.20066		-2.18251		-1
	-1.11261		0.049993		-0.97742		0.022016		-1.83286		-0.64016
	-1.22778		-0.26761		-0.83293		-0.14569		-1.56873		0.017033
	-2.19016		-0.74473		-1.7537		-0.63827		-2.07812		-0.7167
	-0.77045		-0.14327		-1.25055		-0.61083		-1.47553		-0.77728
	-1.38295		-0.74473		-1.02254		-0.61979		-2.16364		-0.78781
	-1.41313		-0.06248		-0.63106		0.225051		-2.11437		-0.29414
	-1.23527		-0.32422		-1.002		-0.72816		-1.87586		-1
	-0.92326		-0.13668		-0.63848		0.017451		-1.61618		-0.70553
	-1.34216		-0.30103		-1.23886		-0.07572		-2.52288		-1
	-1.91049		-0.27572		-0.84871		0.004321
	-2.05495		-0.61979		-1.72607		-0.3098		-2.52288		-0.45593
	-1.60174		-0.84466		-1.30489		-0.55284		-1.96496		-1
	-1.24745		0.021189		-1.16075		0.155943		-1.843		-0.46852
	-1.67227		-0.44977		-1.11049		-0.90658		-1.77313		-1
	-0.84083		0.305351		-0.95189		-0.35655		-1.64975		-1
	-1.5481		0.005609		-1.43482		-0.5376		-1.47502		-0.54363
	-1.53224		-0.37675		-1.03735		0.187521		-1.73997		-0.07572
	-1.69015		-0.43533		-0.91995		-0.42597		-1.91202		-0.92812
	-0.52761		0.181844		-1.02307		-0.39794		-1.65856		-0.5376
	-1.09188		0.131939		-0.87749		-0.81531		-1.57821		-1
	-1.11549		0.187521		-1.12311		0.113943		-2.26515		-1
	-2.07469		-0.88606		-0.75608		-0.06651		-1.34032		-0.10237
	-1.77354		-0.12494		-1.0511		-0.02228		-1.35446		0.25042
	-1.23393		-0.15677		-0.8845		0.23477		-1.41273		-0.52288
	-1.08818		-0.12378		-1.03176		-0.05061		-1.49547		0.146128
	-1.33642		0.108227		-0.92759		0.135133		-1.69102		-0.6038
	-1.94933		-1		-0.69327		-0.1831		-1.45039		-0.63827
	-1.32755		-0.16115		-1.42271		-0.39794		-1.74828		-0.48017
	-1.44032		0.068186		-0.91231		-0.08092		-2.29163		-0.46852
	-1.51692		-0.16178						-1.82304		-0.4318
	-1.67664		-0.19382		-1.2158		-0.19382		-1.97559		-0.40894
	-2.26927		-1		-1.36316		-1		-2.52288		-0.82391
	-1.24172		-0.34679		-1.09269		-0.46852		-1.61206		-0.88273
	-1.47927		-0.04576		-1.51567		-0.45593		-2.0625		-0.79588
	-2.52288		-1		-1.05426		-0.11805		-1.60467		-0.72584
	-0.54313		-0.03386		-0.87935		-0.24336		-1.77483		-0.74232
	-1.72439		-0.58336		-2.22163		-1		-1.80994		-0.44249
	-1.40012		0.056905		-1.30916		-0.29158		-1.92032		-0.71897
	-1.57466		0.053078		-1.36625		0		-1.74555		-0.58503

## Sheet: Fig. 4d
	PD-1 MFI of total Th1	Elderly
	Pre	1045	1433	1056	1302	694	832	1397	1365	1342	1399	1257	884	1258	1509	1432	1322	1346	1499	1307	2207	630	1163	1820	1275	1695	1000	1158	2210	749	1440	1349	1231	1330	1256	816	1426	894	1453	1360	907	939	1401	1153	1540	1271	1715	1094	1207
	Post1	1084	1414	1089	1395	626	863	1521	1642	1358	1931	1242	849	1137	1479	1644	1480	1478	1716	1112	2124	773	1196	2058	1331	1717	1133	1053	2281	1020	1553	1460	1337	1346	1330	955	1562	838	1541	1835	872	985	1527	1101	1605	1276	1809	1055	1192
	Post2	1098	1462	1450	1306	688	1101	1489	1439	1245	1678	1353	950	1324	1493	1527	1947	1687	1337	1034	2613	693	1345	1934	1437	1770	1200	953	2584	1024	1383	1591	1363	1514	1425	1163	1612	891	1798	1839	960	1074	1679	1112	1716	1514	1987	1060	1142
	3mo	1899	1903	1151	1339	1092	1519	1913	2220	1674	1447	1905	1009	1287	1407	1348	1412	1691	1197	1269	1866	888	752	1480	1437	1602	1362	910	2524	1224	1327	1479	893	1499	1450	1456	1436	1200	1727	1946	815	1366	1274	1507	1329		1402	1189	1363
	PD-1 MFI of AIM+ Th1	Elderly
	Pre													7044		23582					10505				12287					427
	Post1	14124	17178	25746	14314	13489	20410	11019	12114	16319	14619	40182	13178	4030	10370	23784	6200	11069	15740	10192			28272	6794		67607	5543	9327	11139	5050	31319	4719	8285	3887	33166	52283	12249	9817	34824	15976	7886	12548	11697	1478	4164	14677	28658	5460	11295
	Post2	25740	35051	27265	19878	11168	25635	21969	27434	13478	20166	19566	7286	14723	21809	14824	22627	11562	7393	31576	26455	27382	21542	26911	15282	22243	13736	29199	22121	22598	9947	8133	11451	23350	24612	23299	11029	25582	26457	9174	29442	14193	20326	23271	26165	16637	24756	12800	13024
	3mo	21625	20344	15810	14940	11875	15299	5032	16961	7799	6517	26957	10815	14306	9660	18829	20395	12978	11530	8296		11459	11023	7774	15275		7003	5233	7875	23380	17902	8025	6243	6872	23271	13749		31023	7287	14066		10443		12931	9310			10460	12040
[truncated: 168 more columns]

## Sheet: Fig. 4e
	Log10 PD-1 MFI of AIM+ Th1 (Post2)	Log10 % AIM+ in CD4 (Post2)		Log10 % AIM+ in CD4 (3 mo)		Log10 % AIM+ in CD8 (Post2)		Log10 % AIM+ in CD8 (3 mo)
	All samples	Elderly	Adult	Elderly	Adult	Elderly	Adult	Elderly	Adult
	4.41061	-1.14874		-1.11993		-1		-1
	4.5447	-0.71758		-1.34161		-0.61979		-1
	4.43561	0.037825		-1.0655		0.075912		-0.51428
	4.29837	-0.15304		-0.99157		-0.18709		-0.69897
	4.04798	-0.0278		0.026251		0.350248		-0.20066
	4.40883	-0.39577		-0.79317		0.152288		-0.08092
	4.34181	-0.38616		-0.80688		0.31597		0.365488
	4.43829	-0.45593		-0.97062		-1		-1
	4.12963	-0.78516		-0.98632		-0.46852		-0.52288
	4.30462	-0.52724		-0.91765		-0.10237		-0.49485
	4.2915	-0.08092		-0.01863		0.252853		0.10551
	3.86249	-1.01773		-1.31976		-1		-0.42481
	4.168	-0.34679		-1.38722		-0.25885		-0.80967
	4.33864	-0.4698		-0.94696		-0.81816		-1
	4.17097	-0.03716		-0.23958		-0.16115		-0.80134
	4.35463	0.065953		-0.65365		-0.27572		-0.92082
	4.06303	0.254306		-0.02503		-0.20343		-0.58838
	3.86882	-0.74958		-1.57447		-1		-1
	4.49936	-0.97062		-1.58503		-1		-1
	4.42251	-0.17005		-1.15163		-0.10237		-1
	4.43747	-0.49621		-1.07593		-0.33724		-0.76955
	4.33329	-0.4023		-1.69897		0.346353		-0.29243
	4.42993	-0.13787		-0.33386		0.357935		0.238046
	4.18418	0.008881		-0.16458		0.136721		0.217484
	4.34719	-0.37059		-1.47379		-0.3279		-1
	4.13786	0.236285		-0.56543		0.287802		-0.12494
	4.46537	-0.58336		-1.52288		-0.31876		-0.74473
	4.3448	-0.90309		-1.05061		-0.50864		-1
	4.35407	-0.18442		-0.5376		-0.10237		-0.65758
	3.99769	-0.4023		-1.20468		-0.03621		-0.92082
	3.91025	-0.13649		-0.40379		-0.36653		-0.21467
	4.05884	-0.38707		-1.58503		0.009451		-1
	4.36829	-0.18575		-0.81463		-0.45593		-1
	4.39115	-0.36754		-0.75786		0.042576		-0.42829
	4.36734	-0.21396		-0.47459		-0.02228		-0.09691
	4.04254	-0.42713		-1.28743		-0.39147		-1
	4.40793	-0.29757		-0.67728		-0.69897		-0.20066
	4.42254	-0.44491		-1.07717		-0.15802		-0.46597
	3.96256	0.143951		-0.31272		-0.0655		-0.20273
	4.46897	-0.81816		-1.69897		-1		-0.49485
	4.15207	-0.31785		-0.67778		0.217484		0.071882
	4.30805	-0.68613		-1.55222		-0.77211		-1
	4.36682	-0.78516		-0.67336		-1		-1
	4.41772	-0.10018		-0.73518		-0.14874		-0.65561
	4.22108	-0.05306				-0.065		-1
	4.39368	-0.4908		-1.62949		-0.28567		-1
	4.10721	-0.50864		-0.76914		-0.95861		-0.97469
	4.11474	-0.61798		-0.86967		-0.72125		-1
	4.30053	-0.36957		-1.07572		-0.20621		-0.38405
	4.33985	-0.45842		-1.69897		0.049218		-0.45593
	4.39606	-0.6073		-1.62635		0.227887		-0.30103
	4.18296	0.017451		-0.37954		-0.10791		-0.01323
	4.23581	-0.48095		-1.46852		-0.30103		-1
	4.33441	-0.20761		-0.91589		0.119256		-0.24413
	4.42438	0.265603		-1.05448		0.675778		-0.92082
	4.24455	-0.68194		-1.31876		-0.34679		-1
	4.29354	-0.40561		-1.27352		-0.40894		-1
		-0.42022		-0.83866		0.799341		0.848189
	4.15939	-0.04818		-0.47237		-0.18842		-0.82681
	4.13704	-0.4318		-1.33724		0.066326		-1
	4.10374	-0.90658		-1.62856		-0.13077		-0.10237
	4.13082	-0.37059		-1.02687		0.683947		0.049218
	4.34924	-0.00833		-0.94348		-0.15802		-1
	4.13232	-0.07417		-0.78968		0.10721		-0.63827
	4.23985	-0.12148		-0.34582		-0.27572		-0.92082
	3.93166	-0.43533		-0.89279		0.184691		-0.58503
	4.48339	-0.10902		-0.96453		-0.8041		-1
	4.34384	-0.70115		-0.96658		-0.03152		-0.34679
	4.40531	-0.8041		-0.67366		-0.65758		-0.72125
	4.2513	-0.37779		-1.14661		-1		-1
	4.05077	-0.0655		-1.00877		0.887617		-0.1831
	4.39157	-0.54363		-1.27368		0.037426		-1
	4.3229	-0.38091		-1.10724		0.201397		-0.16749
	4.38931	-0.30277		-1.11176		-0.32331		-0.65956
	4.19546	-0.30892		-1.00877		0.184691		-0.18709
	4.36035	-0.39041		-1.1239		-1		-0.79588
	4.17806	-0.16368		-0.33085		0.238046		0.267172
	4.10806	-0.16241		-0.60033		0.460898		0.468347
	4.24027	-0.33255		-1.05424		0.012837		-0.24565
	4.16867	-0.50169		-0.52871		0.056905		-0.82391
	4.23581	-0.22257		-0.86328		0.32838		-0.4318
	4.08016	-0.55752		-1.27811		-0.31876		-1
	4.44593	-0.34679		-0.44581		-0.70997		-0.95861
	4.22776	-0.65748		-1.69897		-0.10735		-1
	4.28605	-0.10474		-0.93562		-0.33724		-1
	4.30047	-0.35455		-1.19024		-0.40561		-1
		-1.04576		-1.4437		-1		-1
	4.10792	-0.13727		-0.48278		0.348305		0.025306
	4.2655	-0.37161		-0.69037		-0.27901		-0.5157
	4.298	-0.51958				-0.5867		-1
	4.42136	-0.27654		-0.83083		-1		-1
	4.30073	0.077731		-0.22475		0.082785		-0.22185
	4.67896	-0.74232		-1.69897		-0.69897		-0.95861
	4.43712	-0.80134		-1.27572		-0.66354		-1
	3.93591	0.184407		-0.46092		0.653116		-0.08197
	4.2481	-0.8729		-1.5064		-1		-1
	4.1997	-0.27246		-0.97881		-0.21968		-0.70333
	4.50592	-0.70553		-1.69897		-0.3279		-1
	4.35021	-0.21824		-0.92082		-0.12494		-0.36653
	3.8488	-0.36051		-0.61879		0.071882		-0.25181
	4.31765	-0.11691		-0.64016		-0.36653		-0.70997
	4.17041	-0.12494		-0.88941		0.43361		-0.4318
	4.18316	-0.4437		-1.12494		-0.42136		-0.56864
	4.0724	-0.17134		-0.80688		0.394452		-0.25181
	4.26371	-0.55752		-1.3098		-0.33724		-1
	4.1087	-0.45301		-1.02337		-0.17393		-0.26761
	4.4471	-0.42481		-0.84206		-0.5376		-1
		-1.39383		-0.89963		-1		-0.53462
	4.17528	-0.34008		-0.59554		0.528917		0.201397
	4.29021		-0.11126		-1.07058		0.073352		-0.74473
	4.14792		-0.15816		-0.44491		0.045323		-0.88606
	4.01824		-0.28735		-0.79978		-0.02687		-0.79588
	4.00355		-0.14026		-0.36214		-0.15243		-0.28651
	4.15262		-0.13847		-0.81282		-0.11919		-0.67778
	4.51552		-0.5657		-1.08197		-0.44612		-0.8041
	4.11324		-0.34872		-1.12494		-0.92082		-1
	4.03387		-0.59688		-1.17121		-0.18709		-0.4318
	4.48799		-0.3536		-0.72125		-0.50864		-1
	4.42201		-0.71444		-1.42022		-0.60206		-1
	4.09103		-0.4045		-1.38101		-0.10182		-1
	4.18707		-0.18642		-1.15416		-0.31876		-1
	4.09764		0.10721		-0.15304		-0.10791		0.037426
	4.04712		-0.60906		-0.46325		-0.08197		-0.89279
	4.40681		-0.36251		-1.3098		-0.14509		-1
	4.21714		-0.29843		-0.93554		0.075182		-0.76195
	4.42282		-0.41229		-0.44982		0.198657		-0.35067
	4.12911		-0.42946		-1.11919		-0.13136		-0.74473
	3.80325		-0.45223		-1.14948		-0.17393		-0.76955
	4.12561		-0.16558		-0.52871		0.002598		-0.44733
	4.28015		-0.14752		-0.80688		0.039811		-0.65956
	4.27312		-0.56543		-1.04934		-0.52288		-1
					-0.83083		-1		-0.85387
	4.2501		-0.73993		-1.10034		-0.20761		-0.49485
	4.32465		-0.97062		-1.24872		-1		-1
	4.11962		-0.8041		-0.84872		-0.69897		-0.89963
	4.063		-0.68825		-0.57187		-0.69897		-0.92082
	4.3352		-0.83863		-0.24109		-1		-0.70553
	4.29219		0.108903		-0.44186		-0.11919		-0.34104
	4.20265		0.137354		-0.57512		0.287802		-0.06048
	3.98068		-0.58838		-1.40001		-0.40894		-1
	4.14622		0.095518		-0.40776		-0.28904		-0.66959
	4.09844		-0.5544		-0.42705		-0.38934		-0.46597
	3.79323		-0.37986		-0.43415		-0.11691		-0.39469
	3.74421		-0.55284		-1.375		-0.51856		-1
	4.28796		0.216694		-0.39041		0.403121		0.025306
	3.88672		-0.45842		-1.3783		-0.56864		-1
	4.42789		-0.90658		-1.18046		-0.76955		-1
	4.20292		-0.3851		-1.1549		-0.37675		-0.69897
	4.318		-0.77211		-1.17986		-1		-1
	4.36724		-0.92812		-1.14291		-0.86328		-1
	4.34976		-0.22841		-0.7085		-0.11238		-1
	4.26217		-0.72584		-1.07484		-0.79588		-0.61439
	4.22347		-0.41454		-1.10029		-0.46852		-1
	4.07155		-0.56864		-0.86967		-0.22695		0.033424
	4.2388		-0.21112		-1.05968		-0.9914		-0.9914
	4.24269		-0.75945		-0.25885		-0.03152		-0.07572
	4.11086		-0.64589		-1.13077		-0.73755		-1
	4.15878		-0.19314		-0.88319		-0.79588		-1
	3.83879		-0.68194		-1.034		-1		-0.63827
	4.2355		0.009876		-0.40561		0.068186		-0.26761
	4.09576		-0.5157		-0.70701		-0.65758		-0.85387
	4.0479		0.019947		-0.26353		-0.34679		-0.38722
	3.71113		0.31534		-0.71444		0.783189		0.176091
	4.24711		-0.79048		-1.23575		-0.14267		-0.46852
	4.31262		-0.37161		-1.04441		-0.42829		-1
	4.39349		-0.40561		-1.02803		-0.6073		-0.95078
	3.97433		-0.18842		-0.36589		0.544068		0.635484
	4.23967		-0.47366		-0.767		-0.07676		-0.5391
	4.41974		-0.20586		-1.00692		-0.50169		-1
	4.08472		-1.31876		-0.86646		-0.79588		-0.92445
					-0.32725		-1		-0.69897
	4.18321		-0.47886		-0.88606		-0.16241		-1
	4.07185		-0.25337		-0.7608		-0.26761		-0.46852
			-0.23958		-1.098		0.440909		0.167317
	4.2243		-0.2062		-0.97951		0.245513		-0.64782
	3.74343		-0.32239		-0.79253		0.158362		-0.63827
	4.03969		0.04454		-0.43297		-0.20066		-1
	4.08382		-0.20273		-0.89963		0.022016		-0.64016
	4.14548		-0.12901		-0.7122		-0.14569		0.017033
	4.44265		-0.86646		-1.02687		-0.63827		-0.7167
	3.7743		-0.17457		-0.36464		-0.61083		-0.77728
	4.23167		-0.37366		-1.04993		-0.61979		-0.78781
	4.26427		0.234011		-0.27322		0.225051		-0.29414
	4.16023		-0.42022		-1.02228		-0.72816		-1
	4.18842		-0.13847		-0.70287		0.017451		-0.70553
	4.13767		-0.30715		-0.92445		-0.07572		-1
	4.21822		-0.08302				0.004321		-1
	4.32426		-0.61439		-1.32066		-0.3098		-0.45593
	4.19081		-0.3439		-0.91364		-0.55284		-1
	3.87396		-0.03292		-0.96968		0.155943		-0.46852
	4.49168		-0.42022		-1.07304		-0.90658		-1
	4.18707		-0.2321		-0.72125		-0.35655		-1
	4.07679		-0.69319		-0.31605		-0.5376		-0.54363
	4.0859		-0.09313		-0.75203		0.187521		-0.07572
	4.26055		-0.22475		-0.89963		-0.42597		-0.92812
	3.9696		-0.16052		-0.70774		-0.39794		-0.5376
	4.34792		-0.29243		-0.56838		-0.81531		-1
	4.15728		-0.00218		-1.05345		0.113943		-1
	4.07759		-0.02136		-0.00966		-0.06651		-0.10237
	3.63619		0.121231		-0.09691		-0.02228		0.25042
	4.13043		0.039414		-0.767		0.23477		-0.52288
	4.14461		-0.23508		-0.58213		-0.05061		0.146128
	4.25636		-0.19723		-0.49765		0.135133		-0.6038
	4.25005		0.154728		-0.09854		-0.1831		-0.63827
	4.21021		-0.55284		-0.65324		-0.39794		-0.48017
	4.2946		-0.20551		-0.84306		-0.08092		-0.46852
					-0.76604		-1		-0.4318
	4.41429		-0.13847		-0.43533		-0.19382		-0.40894
	4.03747		-1.05552		-1.284		-1		-0.82391
	4.05717		-0.33536		-0.52288		-0.46852		-0.88273
	4.15555		-0.41908		-1.26082		-0.45593		-0.79588
	4.2137		-0.34775		-0.60806		-0.11805		-0.72584
	4.26731		-0.18046		-0.37207		-0.24336		-0.74232
	3.7246		-0.86967		-0.87933		-1		-0.44249
	4.00152		-0.383		-1.10221		-0.29158		-0.71897
	4.15122		-0.28651		-0.87566		0		-0.58503
