# Supplementary material for: Impaired CD4+ T cell response in older adults is associated with reduced immunogenicity and reactogenicity of mRNA COVID-19 vaccination
Source: Nat Aging. 2023 Jan 12;3(1):82–92. doi: 10.1038/s43587-022-00343-4 (PMC10154196; doi:10.1038/s43587-022-00343-4)
Supplement: Source Data Extended Data Fig. 4 — Statistical source data. [file 43587_2022_343_MOESM7_ESM.xlsx]

## Sheet: Extended Data Fig. 4a
	Log10 % IFNg+ in CD4										Log10 % IL-2+ in CD4
	AGE	Pre		Post1		Post2		3mo			AGE	Pre		Post1		Post2		3mo
	All samples	Elderly	Adult	Elderly	Adult	Elderly	Adult	Elderly	Adult		All samples	Elderly	Adult	Elderly	Adult	Elderly	Adult	Elderly	Adult
	68	-2		-1.21226		-0.69075		-1.3098			68	-2		-0.98297		-0.81248		-1.33724
	68	-2		-0.7986		-0.48678		-1.14261			68	-2		-0.54516		-0.48012		-1.07562
	74	-1.18709		-0.87047		-0.48342		-0.6552			74	-1.08698		-0.83416		-0.65758		-0.56669
	77	-1.53432		-0.87475		-0.93588		-1.23882			77	-1.6558		-0.92882		-0.9864		-1.07572
	68	-1.25181		-0.53217		-0.64975		-0.78028			68	-1.21817		-0.59577		-0.50335		-0.82974
	68	-2		-1.4437		-0.68825		-0.9495			68	-2		-0.8041		-0.35655		-0.77211
	67	-1.52288		-0.87943		-0.47756		-0.59517			67	-2		-0.36588		-0.46306		-1.32148
	67	-1.58503		-1.22915		-0.74232		-1.029			67	-1.06053		-1.19382		-0.80134		-0.9393
	67	-1.29065		-0.97001		-0.83535		-1.0805			67	-1.56864		-0.87192		-0.82681		-0.78516
	65	-1.74473		-0.31069		-0.40755		-1.29081			65	-1.30077		0.084934		-0.33348		-1.27572
	71	-2		-0.69375		0.019532		-0.26922			71	-2		-0.29328		-0.32883		-0.65175
	65	-2		-0.64942		-0.61343		-1.61979			65	-2		-0.37572		-0.41863		-1.53062
	68	-0.22056		-0.09065		0.102238		-0.16558			68	-1.14267		-0.43415		-0.21794		-0.6847
	73	-1.58503		-1.19382		-0.63065		-1.1549			73	-1.72125		-1.05061		-0.61778		-1.12494
	65	-1.45593		-0.41567		-0.33819		-0.41794			65	-1.00436		-0.20474		-0.12494		-0.5817
	72	-2		-1.07572		0.040602		-0.98313			72	-1.72125		-0.60033		0.061829		-0.96658
	74	-2		-1.36653		-0.16494		-0.55583			74	-1.95861		-0.82102		-0.16431		-0.37882
	72	-2		-0.4148		-0.95861		-1.17718			72	-1.81276		-0.36305		-0.70553		-1.12205
	74	-2		-1.22185		-1.08092		-1.56864			74	-1.91435		-0.70997		-0.76048		-1.14267
	68	-2		-1.39794		-0.46218		-0.98297			68	-2		-1.00877		-0.37779		-1.34737
	80	-2		-1.83091		-0.64753		-0.90752			80	-2		-1.42574		-0.664		-0.76013
	71	-2		-0.70997		-0.79588		-0.90201			71	-2		-0.36653		-0.6038		-0.8729
	66	-2		-0.73774		-0.22988		-0.48564			66	-1.96178		-0.78569		-0.5283		-0.70115
	65	-1.68069		-1.00953		-0.36653		-0.86652			65	-1.67778		-0.79228		-0.32679		-0.87956
	71	-2		-1.31876		-1.24413		-1.7612			71	-2		-0.72125		-0.47496		-1.1549
	66	-0.37467		0.275081		0.375455		-0.41117			66	-1.11154		0.020361		-0.09691		-1.10757
	67	-2		-1.01932		-0.74043		-1.30312			67	-1.76955		-0.87458		-0.89531		-1.14667
	66	-2		-0.69897		-0.91002		-1.44273			66	-2		-1.18709		-0.99701		-1.11227
	71	-1.55284		-1.03152		-0.18177		-0.69897			71	-1.80995		-1.07407		-0.3646		-0.54668
	72	-2		-0.75898		-0.50031		-1.35399			72	-1.70399		-0.83239		-0.67475		-1.11919
	66	-1.72125		-0.97737		-0.26922		-0.41794			66	-1.95861		-0.54109		-0.39041		-0.5619
	76	-2		-0.6216		-0.42713		-1.55284			76	-2		-0.37366		-0.40876		-1.0655
	69	-1.81023		-0.77728		-0.25414		-1.67882			69	-2		-0.47496		-0.35067		-1.40428
	69	-2		-0.30943		-0.27826		-1.21467			69	-2		-0.32422		-0.48967		-1.18046
	74	-2		-1.58004		-0.35228		-1.26761			74	-2		-1.27327		-0.59781		-0.89853
	74	-2		-0.78278		-0.47496		-1.54182			74	-2		-0.4034		-0.44733		-1.40894
	66	-2		-1.16115		-0.10535		-0.82094			66	-2		-1.08592		-0.70487		-0.73372
	73	-2		-1.49485		-0.57634		-1.39009			73	-1.88606		-0.91721		-0.55023		-1.10182
	68	-2		-0.4318		-0.00612		-0.79253			68	-1.74473		-0.0655		-0.25414		-0.9431
	78	-1.18709		-1.09151		-0.82974		-0.82391			78	-1.41308		-1.13823		-0.72681		-0.84164
	79	-1.85387		-0.86496		-0.5495		-1.09012			79	-1.66655		-0.77469		-0.51286		-0.96758
	67	-2		-0.91169		-0.94302		-1.73049			67	-1.67778		-0.69347		-0.66955		-1.24413
	72	-2		-1.93517		-1.53343		-1.49485			72	-2		-1.33433		-1.50473		-1.1549
	71	-1.83923		-1.08481		0.332109		-0.97469			71	-1.95861		-1.10919		-0.21467		-1.22915
	76	-1.78835		-0.70997		-0.17393					76	-1.78835		-0.50278		-0.52724
	71	-2		-1.3948		-0.7412		-1.4318			71	-1.82391		-0.86899		-0.65758		-1.06293
	77	-1.92775		-0.71897		-0.55088		-1.5376			77	-1.88606		-0.32239		-0.31605		-0.95861
	72	-2		-0.50177		-0.59188		-1.06048			72	-2		-0.60206		-0.52578		-0.87943
	76	-1.57643		-1.05061		-0.4372		-0.73518			76	-1.58503		-0.96257		-0.65956		-0.88606
	72	-2		-0.69897		-0.19572		-1.35655			72	-2		-0.52288		-0.41836		-1.4437
	78	-2		-0.44705		-0.23344		-0.99861			78	-2		-0.26922		-0.33255		-0.86646
	77	-2		-0.70997		-0.02503		-0.72106			77	-2		-0.47886		-0.34008		-0.56851
	73	-2		-1.1181		-0.4389		-0.93055			73	-2		-0.89279		-0.6438		-0.82681
	77	-2		-0.7986		-0.20761		-1.1549			77	-2		-0.61963		-0.23284		-0.68778
	82	-2		-1.49471		-0.3349		-1.81474			82	-2		-0.9431		0.093071		-1.03943
	70	-1.59448		-0.82391		-0.5964		-1.07058			70	-1.65975		-0.47743		-0.42407		-0.94754
	74	-2		-0.54682		-0.26226		-1.01153			74	-2		-0.45111		-0.44612		-0.84731
	72	-2		-0.81121		-0.284		-1.03659			72	-2		-0.4908		-0.29812		-0.85291
	74	-2		-0.78781		-0.37059		-0.80134			74	-2		-0.51959		-0.56225		-0.74715
	75	-1.40894		-0.9828		-0.37779		-1.25267			75	-1.27572		-0.89963		-0.2755		-1.03536
	74	-2		-0.08197		-0.42495		-1.42992			74	-1.83684		-0.25104		-0.48017		-1.22388
	66	-2		-0.45842		-0.11862		-0.59268			66	-2		-0.29843		-0.4908		-0.75449
	73	-2		-0.41229		0.15351		-1.18046			73	-1.52288		-0.20273		0.091315		-0.92445
	72	-1.7929		-0.33348		-0.13549		-0.83088			72	-2		-0.34294		-0.34008		-0.82261
	72	-2		-0.32979		0.085291		-0.69897			72	-1.67778		-0.08197		-0.10292		-0.72125
	71	-1.79778		-0.07925		-0.57187		-1.79588			71	-1.55083		0.153266		-0.4317		-1.057
	69	-2		-0.56268		-0.28364		-1			69	-2		-0.27524		-0.32398		-0.78896
	71	-2		-0.38091		-0.41418		-1.33106			71	-1.4437		-0.05998		-0.43455		-1.03311
	72	-2		-0.46033		-0.4318		-0.63827			72	-1.92082		-0.36552		-0.43771		-0.74958
	66	-2		-0.91009		-0.37059		-1.24397			66	-1.72125		-0.29073		-0.41908		-1.10791
	65	-2		0.161368		-0.07988		-1.11351			65	-1.79588		0.319106		-0.13668		-0.86012
	73	-2		-0.5391		-0.58376		-1.57057			73	-1.27572		-0.22695		-0.62893		-1.2119
	72	-2		0.21518		-0.38677		-1.22915			72	-1.82391		0.068186		-0.27084		-1.67778
	67	-1.34094		-0.5413		-0.4066		-0.78781			67	-1.85387		-0.1261		-0.4023		-0.71444
	67	-1.25181		-0.49621		-0.25493		-0.84771			67	-1.36653		-0.51004		-0.24109		-0.96658
	68	-2		-0.1349		-0.49894		-1.57009			68	-1.95861		0.098644		-0.32883		-1.34766
	71	-2		-0.65758		0.046495		-0.4698			71	-1.4318		-0.61083		-0.26201		-0.37919
	65	-1.08619		-0.19791		-0.30103		-2			65	-0.90309		0.246499		-0.05849		-0.5376
	69	-2		-0.96658		-0.4437		-1.16922			69	-2		-0.57675		-0.60555		-1.05061
	71	-2		-0.93181		-0.8041		-1.59894			71	-2		-0.32148		-0.44009		-1.21467
	66	-2		-0.98297		-0.1349		-0.8962			66	-2		-0.64589		-0.24741		-1.04091
	68	-2		-0.70997		-0.76955		-1.5376			68	-2		-0.36653		-0.57697		-0.95861
	73	-2		-0.82681		-0.33724		-0.73928			73	-1.95861		-0.41117		-0.16813		-0.59176
	71	-1.50864		-0.20901		-0.56384		-0.63827			71	-2		-0.40782		-0.66756		-1.32012
	67	-2		-0.72584		-0.23582		-1.26946			67	-2		-0.34306		-0.26201		-1.16564
	75	-2		-0.70774		-0.49349		-1.13077			75	-2		-0.50031		-0.38405		-1.19382
	74	-1.56114		-1.21746		-2		-1.36012			74	-1.29895		-0.72354		-1.4437		-1.12849
	67	-2		-0.6216		-0.40576		-0.50585			67	-2		-0.37366		-0.41341		-0.90174
	69	-1.16749		-0.52578		-0.00745		-0.39096			69	-1.23657		-0.38405		-0.24185		-0.68613
	68	-2		-1.07988		-0.50585					68	-1.92082		-0.94512		-0.47886
	66	-2		-0.95778		-0.51713		-1			66	-2		-0.66756		-0.32775		-1.01323
	67	-2		-1.08603		0.11694		-0.31876			67	-1.74473		-0.96658		-0.3098		-0.67778
	67	-1.79588		-1.07058		-0.61798		-1.46306			67	-1.86107		-0.84866		-0.66154		-1.46306
	71	-1.90974		-0.04522		-1.16749		-1.66015			71	-1.5376		-0.05061		-0.7986		-1.39794
	76	-1.72125		-0.15739		0.056905		-0.66756			76	-1.65758		-0.13077		-0.13371		-0.72506
	66	-2		-1.27572		-1.08092		-2			66	-1.55284		-0.96257		-0.96257		-1.56864
	70	-2		-0.61261		-0.28233		-0.83449			70	-1.57496		-0.32603		-0.32057		-0.83565
	70	-1.3279		-0.71444		-0.74715		-1.23672			70	-1.33724		-0.51428		-0.65331		-1.13077
	68	-1.76955		-0.59517		-0.20482		-1.76955			68	-1.85387		-0.44354		-0.19044		-1.25964
	66	-1.88606		-0.80134		-0.19518		-0.95468			66	-1.49485		-0.63805		-0.28567		-0.90658
	66	-2		-1.36653		-0.61083		-2			66	-1.79588		-0.93181		-0.53611		-0.72125
	68	-1.46763		-0.07007		-0.13966		-0.83268			68	-1.92082		0.03583		-0.19135		-0.84799
	77	-2		-0.75449		-0.84466		-1.31876			77	-1.69897		-0.46725		-0.47756		-0.74715
	66	-1.55284		-0.22173		-0.16546		-0.767			66	-1.34679		-0.05601		-0.23807		-0.86012
	74	-2		-1.07572		-0.68613		-1.40894			74	-1.61979		-0.73518		-0.59012		-1.26761
	73	-2		-1.05552		-0.26397		-1.20066			73	-1.6562		-0.71521		-0.36452		-1.02082
	71	-2		-2		-0.60206		-1.32212			71	-1.79588		-0.43533		-0.63827		-1.04096
	66	-1.98464		-0.34903		-1.50864		-0.92908			66	-1.90205		-0.36957		-2		-0.96658
	67	-1.49485		0.386499		-0.15314		-0.48149			67	-2		0.498724		-0.07212		-0.61979
	37		-2		-0.57675		-0.23657		-0.91165		37		-1.88606		-0.36452		-0.24033		-0.78781
	40		-2		-0.45125		-0.42597		-0.56857		40		-2		-0.34979		-0.55596		-0.66752
	50		-1.93181		-0.93015		-1.09361		-1.55052		50		-2		-0.974		-1.09151		-1.10314
	47		-0.97228		-0.69897		-0.3691		-0.79588		47		-0.92082		-0.62962		-0.41005		-0.88941
	33		-1.40066		-0.29363		-0.36993		-0.93866		33		-1.39794		-0.08672		-0.38023		-0.83565
	57		-2		-0.14267		-0.25885		-1.27679		57		-1.60206		-0.00877		-0.22841		-0.9146
	45		-1.37675		-0.59517		-0.5589		-1.37675		45		-1.19368		-0.58283		-0.61229		-1.17393
	41		-1.6706		0.005995		-0.38616		-2		41		-1.44636		-0.00945		-0.41341		-1.00877
	39		-2		-0.70741		-0.08086		-0.79588		39		-1.58503		-0.57675		-0.16562		-0.94416
	47		-2		-1.57025		-0.82391		-1.49485		47		-2		-1.09691		-0.592		-1.42934
	49		-2		-0.36819		-0.45868		-1.573		49		-2		-0.52263		-0.49485		-1.22915
	40		-1.30706		0.192567		-0.10237		-0.79588		40		-1.26512		-0.05948		-0.2993		-0.79588
	43		-1.85387		-0.65365		-0.23597		-0.19654		43		-1.74449		-0.59712		-0.5544		-0.5986
	53		-1.65758		-0.91364		-0.8729		-0.75203		53		-1.34161		-0.93554		-0.84282		-0.77971
	40		-2		-0.68751		-0.40121		-1.07469		40		-1.84224		-0.54111		-0.59007		-0.96658
	37		-2		-0.19382		-0.14388		-0.80446		37		-2		-0.09653		-0.19917		-0.86646
	39		-2		-0.1766		-0.21082		-0.73252		39		-2		-0.32376		-0.70115		-0.88111
	55		-2		-0.75168		-0.39278		-1.03991		55		-2		-0.57349		-0.24812		-0.82039
	45		-2		-0.86967		-0.14265		-0.84418		45		-1.79452		-0.5643		-0.12494		-1
	46		-1.72125		-0.20264		0.023664		-0.83965		46		-1.42022		-0.27327		-0.26281		-0.77989
	44		-1.57251		-0.92082		-0.03668		-0.77469		44		-1.42783		-0.56417		-0.46852		-0.68194
	44		-2		-0.34599		-0.28838		-0.82391		44		-1.65777		-0.4427		-0.41908		-0.73995
	45		-2		-0.77304				-1.30321		45		-1.88606		-0.40837				-0.90854
	41		-1.76447		-0.60206		-0.50864		-1.05799		41		-1.71309		-0.48523		-0.48149		-0.87047
	49		-2		-1.24918		-0.68859		-1.50878		49		-2		-0.95206		-0.51105		-1.52288
	49		-2		-0.66712		-0.75203		-1.18802		49		-2		-0.35493		-0.63827		-0.91492
	42		-2		-1.00665		-0.34969		-0.67605		42		-2		-1.08092		-0.38828		-0.52166
	44		-1.83833		-0.53184		-0.91201		-1.07058		44		-1.92082		-0.61945		-0.84466		-1.26761
	38		-1.08619		-0.07058		-0.15304		-0.52578		38		-1.36653		0.155336		-0.1031		-0.64207
	41		-1.58503		-0.48945		0.125481		-0.76195		41		-1.36653		-0.3063		-0.05601		-0.76195
	46		-2		-0.35458		-0.59517		-1.18869		46		-1.95861		-0.18243		-0.70553		-1.22185
	47		-1.88606		0.322463		-0.14997		-0.59222		47		-2		0.388811		-0.20901		-0.37675
	50		-0.72816		-0.39903		-0.16096		-0.28245		50		-1.56864		-0.59517		-0.35754		-0.79086
	43		-2		-0.14026		-0.24413		-0.44758		43		-1.66075		-0.03433		-0.36653		-0.46596
	47		-2		-0.48721		-0.55752		-1.27852		47		-2		-0.35868		-0.47736		-1.09453
	59		-2		-1.40894		0.051048		-0.5986		59		-1.51841		-1.05061		0.147998		-0.35959
	55		-2		-1.67778		-0.67778		-1.1549		55		-1.3279		-1.38722		-0.52724		-1.26761
	42		-1.57284		-0.52578		-0.56625		-0.90455		42		-1.87484		-0.25806		-0.39903		-0.83565
	48		-2		-0.86012		-0.38722		-1.06068		48		-2		-0.74473		-0.53651		-0.97062
	36		-1.93442		0.053846		-0.22822		-0.6216		36		-1.63827		0.109579		-0.4437		-0.74139
	48		-2		-0.56271		-0.67555		-1.33724		48		-1.88606		-0.46092		-0.55117		-1.14874
	51		-2		-0.18637		-0.27079		-1.37531		51		-1.88439		0.024486		-0.42251		-1.72125
	51		-2		-0.61105		-0.67233		-1.48057		51		-2		-0.33724		-0.67535		-1.29098
	26		-2		-0.27304		-0.34135		-1.08092		26		-1.98338		-0.11827		-0.46852		-0.91475
	40		-2		-0.67778		-0.71283		-0.79218		40		-1.7093		-0.6715		-0.88606		-0.86328
	38		-2		-0.28962		-0.69897		-1.01601		38		-1.94082		-0.20717		-0.72125		-0.97062
	31		-2		-0.3535		-0.65061		-0.75736		31		-1.72125		-0.1349		-0.44009		-0.72584
	33		-2		0.08443		-0.30894		-0.9523		33		-1.74473		0.221675		-0.3536		-0.9393
	30		-2		-0.13631		-0.42022		-1.25964		30		-2		-0.17718		-0.26122		-1.05061
	58		-2		-0.30364		-0.73201		-1.12292		58		-1.69897		-0.4698		-0.73049		-0.97314
	59		-2		-0.24949		-0.2652		-0.45333		59		-2		-0.15927		-0.39147		-0.54975
	60		-2		-0.14874		-0.39903		-1.02687		60		-1.88606		-0.16666		-0.39577		-0.55596
	40		-2		-0.33068		-0.14509		-0.53186		40		-1.67778		-0.37779		-0.42022		-0.44618
	47		-2		-1.12205		-0.5544		-0.78773		47		-2		-0.93181		-0.84771		-0.77211
	32		-1.92849		-0.41242		-0.37359		-0.80134		32		-1.70487		-0.1798		-0.32883		-0.88606
	29		-2		-1.36653		-0.61083		-2		29		-1.79588		-0.93181		-0.53611		-1.45124
	34		-2		-0.83041		-0.61265		-1.10062		34		-1.73802		-0.41143		-0.5031		-0.79161
	31		-2		-0.3154		-0.33214		-0.38058		31		-1.74473		-0.22915		-0.42481		-0.56067
	40		-2		-0.8663		-0.56398		-1.06048		40		-2		-0.65956		-0.50307		-0.63827
	24		-2		-0.99341		-0.64207		-1.01773		24		-1.76955		-0.71897		-0.53018		-1.03791
	46		-2		-0.57512		-1.21645		-0.48984		46		-2		-0.36626		-1.90868		-0.44249
	39		-1.79588		-0.39041				-0.79048		39		-1.4318		-0.3098				-1.00436
	34		-1.90344		-0.90816		-0.32516		-1.01444		34		-2		-0.78781		-0.37572		-1.14874
	54		-2		-0.34775		-0.73641		-1.06048		54		-2		-0.34872		-0.84321		-0.88941
	45		-1.35174		-0.07779		-0.26841		-0.95304		45		-1.95861		-0.02182		-0.33536		-1.14267
	40		-2		-0.75107		-0.09654		-1.02687		40		-2		-0.5495		-0.36051		-1.08291
	43		-2		-0.36957		-0.36351		-0.62661		43		-1.69897		-0.38934		-0.45557		-1.09151
	45		-2		-0.23958		-0.41005		-0.92812		45		-2		-0.383		-0.47886		-0.9393
	24		-1.67944		-0.05306		-0.20621		-0.93181		24		-1.4437		0.165838		-0.08407		-0.79588
	35		-2		-0.42022		-0.11748		-0.35655		35		-1.58503		-0.30803		-0.23359		-0.36754
	45		-2		-0.86967		-0.82974		-1.05154		45		-1.5376		-0.80967		-0.59938		-1.01529
	32		-2		0.043755		-0.40524		-0.74091		32		-2		-0.18977		-0.38195		-0.93554
	38		-2		-0.23136		-0.33713		-0.71043		38		-2		-0.25259		-0.04096		-0.59827
	29		-2		-0.39563		0.244277		-0.454		29		-2		-0.23596		0.047275		-0.65758
	26		-2		-0.33442		-0.29101		-1.58503		26		-2		-0.011		-0.29243		-1.27589
	52		-1.84134		0.195346		0.157759		-0.83633		52		-1.72125		0.297104		-0.0048		-0.77211
	41		-2		-0.46387		-0.60033		-1.07458		41		-1.46042		-0.4698		-0.48017		-0.93554
	35		-2		-0.76569		-0.2668				35		-1.82391		-0.54212		-0.13608
	62		-1.72125		-0.95636		-0.54516		-1.10791		62		-1.92082		-0.64975		-0.49894		-0.94214
	32		-1.74473		-0.77469		-0.65328		-0.91304		32		-1.5123		-0.56543		-0.48945		-0.97062
	33		-2		-0.39682		-0.14146		-0.96257		33		-1.67778		-0.16115		-0.17134		-0.7111
	37		-2		-0.59176		-0.59688		-1.35223		37		-2		-0.37059		-0.49621		-1.11103
	53		-2		-0.02965		-0.21538		-0.83717		53		-1.82449		0.249932		-0.0752		-0.84397
	32		-1.9431		-0.37882		-0.66154		-0.72483		32		-1.99183		-0.38091		-0.72816		-0.67328
	43		-1.95703		-0.72125		-0.11207		-1.06048		43		-2		-0.39362		0.078457		-1.25964
	32		-2		-0.84384		-0.2436		-0.7058		32		-2		-0.79312		-0.46725		-0.82845
	29		-2		-0.09854		-0.48476		-0.80688		29		-2		0.150142		-0.44009		-0.47625
	36		-1.91937		-0.32514		-0.18691		-0.74473		36		-1.88606		-0.37407		-0.35754		-0.74473
	27		-2		-0.24949		-0.2652		-0.76955		27		-2		-0.15927		-0.39147		-0.69724
	62		-2		-0.66354		0.290035		-0.31876		62		-1.96537		-0.47496		-0.15008		-0.59951
	35		-2		-1.4383		-0.5636		-0.52965		35		-1.76955		-1.27572		-0.56225		-0.60206
	36		-2		-0.15181		-0.13608		-1.02687		36		-1.58503		-0.27901		-0.23958		-0.63421
	29		-2		-0.39794		-0.36653		-0.30586		29		-2		-0.28988		-0.39577		-0.24073
	40		-2		-0.0752		0.006466		-0.36151		40		-2		0.06558		-0.26841		-0.44214
	55		-2		-1.12205		-0.5544		-0.38209		55		-2		-0.93181		-0.84771		-0.39794
	55		-0.5376		-0.19179		-0.12148		-0.36256		55		-0.88299		-0.52871		-0.56067		-0.86337
	48		-2		-0.09098		-0.04287		-0.4714		48		-1.56864		-0.38091		-0.40671		-0.84164
	54		-2		-0.5221				-0.93715		54		-2		-0.56384				-0.77211
	32		-2		-0.78516		-0.37519		-0.83917		32		-1.95861		-0.48945		-0.3851		-0.61261
	45		-0.80134		-0.67162		-0.36552		-0.84466		45		-1.22185		-0.56703		-0.53313		-0.91721
	45		-1.70885		-0.63078		-0.56495		-0.7497		45		-1.82391		-0.1583		-0.37637		-0.71253
	47		-1.93817		-0.32975		-0.53313		-1.18046		47		-1.8687		-0.6216		-0.48413		-1.10237
	56		-2		-1.34679		-0.40752		-0.82801		56		-1.82391		-0.80688		-0.67572		-0.75506
	32		-2		-0.2636		-0.27239		-0.92801		32		-2		-0.03716		-0.42704		-0.76914
	52		-2		-1.11623		-1.26761		-0.95468		52		-2		-0.72584		-1.10237		-1.00436
	55		-1.76955		-0.55596		-0.42946		-1.21638		55		-2		-0.3363		-0.37986		-1.13077
	63		-2		-0.0653		-0.25104		-0.7986		63		-2		0.119256		-0.41908		-0.87739
