# Supplementary material for: Impaired CD4+ T cell response in older adults is associated with reduced immunogenicity and reactogenicity of mRNA COVID-19 vaccination
Source: Nat Aging. 2023 Jan 12;3(1):82–92. doi: 10.1038/s43587-022-00343-4 (PMC10154196; doi:10.1038/s43587-022-00343-4)
Supplement: Source Data Extended Data Fig. 5 — Statistical source data. [file 43587_2022_343_MOESM8_ESM.xlsx]

## Sheet: Extended Data Fig. 5a
	% AIM+ in CD4	Female
	Pre	0.02352	0.02	0.02	0.02	0.02	0.0271	0.04766	0.02	0.028	0.02	0.02	0.028	0.02	0.025	0.024	0.02	0.02	0.023	0.02	0.031	0.02	0.02	0.034	0.03073	0.02	0.02	0.034	0.02	0.02	0.02	0.02	0.021	0.02	0.029	0.02	0.02	0.02	0.027	0.02	0.02	0.02	0.02	0.02	0.02	0.02	0.02	0.02	0.02
	Post1	0.03946	0.12305	0.242	0.12698	0.33	0.86114	0.741	0.176	0.227	0.567	0.11205	0.864	0.141	0.32323	0.07	1.01	0.05967	0.297	0.28	0.362	0.109	0.401	0.184	0.157	0.208	0.584	0.295	0.038	0.455	0.265	0.587	1.56295	0.68607	0.487	0.229	0.864	0.187	0.766	0.428	0.407	0.57	0.30379	0.33	0.821	0.1	0.083	0.076	0.314
	Post2	0.071	0.19161	1.091	0.402	0.35	0.297	0.83	0.339	0.676	0.728	1.02066	1.723	0.396	0.73031	0.611	1.393	0.152	0.164	0.794	0.885	0.427	1.041	0.33041	1.84333	0.208	0.393	0.38	0.37	0.124	0.426	0.843	0.367	0.199	0.157	0.419	0.416	0.491	0.688	0.315	0.599	0.277	0.78571	0.44203	0.729	1.196	0.181	0.134	0.534
	3mo	0.07587	0.04554	0.086	0.161	0.107	0.12088	0.958	0.11299	0.07053	0.4636	0.68458	0.272	0.06242	0.39465	0.33528	0.48672	0.02	0.21215	0.184		0.084	0.41731	0.034	0.08821	0.048	0.05327	0.14499	0.046	0.02352	0.094	0.1623	0.128	0.108	0.212	0.07135	0.07812	0.098	0.251	0.296	0.137	0.05271	0.11598	0.06453	0.329021	0.596	0.02	0.03116	0.105
	% IFNg+ in CD4	Female
	Pre	0.01	0.01	0.065	0.01	0.026	0.018	0.01	0.026	0.01	0.01	0.02086	0.42202	0.01	0.019	0.01	0.01	0.065	0.01	0.01448	0.01628	0.02652	0.01	0.01	0.01	0.02544	0.01	0.01	0.039	0.01	0.01	0.01611	0.01593	0.01	0.01	0.01	0.01	0.056	0.082	0.01	0.01	0.01	0.01	0.01	0.01	0.01	0.016	0.01	0.01
	Post1	0.06134	0.159	0.13475	0.036	0.059	0.489	0.20242	0.064	0.04	0.18292	0.09783	1.884	0.17419	0.10535	0.0263	0.37	0.081	0.01161	0.08226	0.195	0.089	0.195	0.07619	0.03201	0.15	0.28391	0.15445	0.10404	0.828	0.348	0.464	0.8332	0.416	0.34647	0.123	1.64127	0.319	0.634	0.117	0.104	0.195	0.188	0.196	0.239	0.08203	0.085	0.053	0.244
	Post2	0.20382	0.326	0.32853	0.205	0.181	0.39125	1.046	0.23407	0.345	0.589	0.43	2.37386	0.316	0.538	0.44434	0.986	0.148	0.02928	2.14837	0.67	0.36543	0.944	0.364	0.46249	0.25328	0.54669	0.52	0.419	0.37588	0.761	0.732	0.268	0.38532	0.37	0.426	0.41042	0.556	0.5	0.157	0.733	0.17	0.581	0.321	0.39286	1.309	0.241	0.083	0.522
	3mo	0.049	0.07201	0.22121	0.11233	0.09354	0.05119	0.538	0.07	0.104	0.32686	0.13598	0.388	0.04426	0.382	0.054	0.16124	0.15	0.032	0.106		0.184	0.19008	0.11734	0.01532	0.085	0.09738	0.09192	0.05589	0.03716	0.25546	0.14761	0.016	0.04666	0.23	0.05702	0.059	0.142	0.01	0.02518	0.127	0.029	0.05377	0.074	0.312	0.48	0.03443	0.01	0.14639
	% IL-2+ in CD4	Female
	Pre	0.01	0.01	0.08185	0.01	0.08699	0.05003	0.01	0.019	0.01	0.01092	0.021	0.07735	0.01977	0.011	0.01	0.018	0.03863	0.01	0.011	0.01628	0.026	0.01	0.01	0.01	0.02189	0.01	0.01	0.053	0.01456	0.01	0.01	0.02813	0.036	0.012	0.019	0.015	0.043	0.125	0.01	0.01	0.01	0.01	0.01	0.01	0.018	0.01377	0.028	0.02661
	Post1	0.104	0.285	0.1465	0.157	0.064	1.216	0.509	0.089	0.098	0.1638	0.16133	1.048	0.1471	0.28768	0.0533	0.86	0.07274	0.04631	0.07777	0.31421	0.109	0.332	0.128	0.114	0.3331	0.35391	0.323	0.126	0.561	0.503	0.454	1.4232	0.871	0.431	0.512	1.17	0.309	1.764	0.477	0.226	0.43	0.45388	0.316	0.423	0.108	0.14169	0.109	0.47203
	Post2	0.154	0.33104	0.22	0.44	0.158	0.464	0.469	0.24111	0.419	0.29628	0.4712	0.8	0.21147	0.407	0.25246	0.557	0.18758	0.03128	0.61	0.297	0.219	0.457	0.22709	1.239	0.37664	0.358	0.50336	0.53027	0.331	0.323	0.457	0.37008	0.36766	0.365	0.381	0.536	0.574	0.874	0.363	0.5657	0.26487	0.547	0.413	0.386	0.49	0.218	0.109	0.478
	3mo	0.046	0.08402	0.27121	0.169	0.115	0.053	0.22297	0.075	0.04494	0.199	0.13196	0.07806	0.076	0.27422	0.12632	0.114	0.144	0.07	0.059		0.13	0.27008	0.149	0.09132	0.11284	0.14213	0.14031	0.09218	0.05972	0.176	0.15045	0.0877	0.09266	0.178	0.078	0.021	0.108	0.29	0.061	0.09101	0.11	0.06829	0.064	0.12539	0.21	0.03443	0.027	0.146
[truncated: 168 more columns]

## Sheet: Extended Data Fig. 5b
	% AIM+ in CD4	CMV+20-40’s
	Pre	0.021	0.02	0.02	0.02	0.02	0.02	0.032	0.02	0.02	0.02	0.026	0.034	0.02152	0.02	0.043	0.02	0.039	0.02	0.02	0.02	0.03548	0.03	0.02	0.047	0.031	0.03008	0.033	0.02	0.02	0.02	0.028	0.042	0.02	0.02	0.02	0.02	0.02	0.025	0.114	0.0426	0.029	0.02	0.02	0.02	0.02	0.02	0.035	0.026
	Post1	0.516	0.168	0.484	0.666	0.11	2.75019	0.364	0.572	0.665	0.147	0.211	0.837	0.096	0.18	0.393	0.41	0.635	1.33	0.442	0.339	0.27589	0.811	0.223	1.323	0.546	1.634	0.402	0.576	0.131	0.514	1.118	1.47	1.919	0.584	0.484	0.229	0.441	0.456	0.7	0.749	0.85	0.709	2.391	0.224	0.54593	1.344	0.594	0.582
	Post2	0.394	0.412	0.118	0.724	0.193	1.246	2.067	0.381	0.258	0.048	0.353	0.576	0.136	0.088	0.712	0.272	1.28	0.417	0.476	0.807	0.124	0.253	1.372	0.493	0.69477	0.651	1.047	0.336	0.443	0.387		1.285	0.615	0.774	0.503	0.38	0.169	0.51	1.322	0.727	0.927	0.162	0.669	0.596	0.727	0.66	0.174	0.648
	3mo	0.04159	0.07	0.07196	0.43437	0.038	0.39106	0.193	0.05485	0.03981	0.136	0.07088	0.0798	0.094	0.052	0.156	0.08926	0.703	0.368	0.16124	0.177	0.066	0.06742	0.266	0.119	0.359	0.07012	0.54509	0.171	0.19	0.35496	0.47071	0.36153	0.08716	0.085	0.116	0.08452	0.06609	0.27016	0.8	0.15388	0.10723	0.05811	0.43188	0.126	0.367	0.42455	0.551	0.43064
	% IFNg+ in CD4	CMV+20-40’s
	Pre	0.02092	0.00625	0.006	-0.002	-0.008	0	0.00088	0.00867	0.01179	0.00717	-0.003	-0.004	-0.01107	0.03975	0.007	0.003	0.01163	0.01204	-0.00635	0.0013	-0.008	0.082	0.00246	0	-0.007	0.016	-0.003	0.04931	0.008	0.00247	0.02135	0.026	0.00337	0.02674	0.014	0.003	0.003	0.01104	0.02676	0.007	-0.018	0.04449	0.00077	0.158	-0.014	0.00875	0.10659	0.00517
	Post1	0.885	0.53328	0.563	0.797	0.4	0.73062	0.4431	0.48373	0.38688	1.106	0.14327	0.164	0.545	0.50859	0.40103	0.03645	1.132	0.473	0.265	0.64	0.256	0.85	0.51331	0.19615	0.66588	0.407	0.35379	1.558	0.467	0.13605	1.0139	0.324	0.34366	0.298	0.222	0.724	0.427	0.19	0.12	0.45083	0.135	0.836	0.135	0.213	0.442	0.266	0.2	0.0269
	Post2	0.622	0.45567	0.543	0.32752	0.43	0.38	0.22356	0.46544	0.42307	0.39333	0.57069	0.42151	0.53408	0.42665	0.722	0.27315	0.59126	0.65027	0.58	0.718	0.253	0.703	0.2	0.83012	0.61543		0.375	0.79	0.716	0.27291	0.411	1.335	0.251	0.27149	0.58081	0.57	0.433	0.77256	0.919	0.51478	0.72003	0.539	0.148	0.431	0.254	0.06075	0.42746	0.15
	3mo	0.117	0.083	0.17	0.156	0.49447	0.055	0.17484	0.41631	0.158	0.18159	0.19688	0.14482	0.11803	0.11517	0.109	0.29536	0.239	0.18	0.12256	0.15687	0.04444	0.298	0.09638	0.16	0.18513	0.162	0.27004	0.16	0.29386	0.087	-2.96	0.173	0.08422	0.12458	0.636	0.3568	0.23626	0.087	0.168	0.15	0.14316	0.11142	0.08881	0.143	0.06476	0.32371	0.16	0.032
	% IL-2+ in CD4	CMV+20-40’s
	Pre	0.01	0.01	0.013	0.12	0.01	0.01	0.01	0.01353	0.011	0.01	0.01605	0.011	0.029	0.06	0.03734	0.02199	0.01801	0.02184	0.02	0.01	0.01334	0.03578	0.043	0.03464	0.01	0.05431	0.021	0.01	0.026	0.01	0.037	0.043	0.01146	0.013	0.01	0.01	0.023	0.013	0.017	0.04	0.021	0.01973	0.01	0.01	0.011	0.01	0.019	0.018
	Post1	0.30017	0.18	0.346	0.23463	0.08	2.448	0.117	0.239	0.657	0.43027	0.27271	0.951	0.155	0.271	0.27279	0.36083	0.25286	0.924	0.408	0.404	0.552	0.97848	0.49397	0.339	0.4469	0.872	0.419	0.219	0.265	0.4745	0.49	1.43	0.62063	0.432	0.8007	0.426	1.287	0.4226	0.053	0.819	0.69	0.661	0.646	0.16102	0.324	0.918	0.733	0.59
	Post2	0.32	0.29073	0.28108	0.389	0.25586	0.618	0.142	0.328	0.197	0.01234	0.75	0.462	0.25155	0.293	0.34	0.381	0.279	0.43	0.35029	1.198	0.399	0.386	0.879	0.331	0.278	0.502	0.38	0.314	0.68294	0.199		0.78868	0.19	0.575	0.63217	0.319	0.36	0.439	0.274	0.41665	0.674	0.469	0.415	0.341	0.412	0.37408	0.363	0.376
	3mo	0.059	0.107	0.071	0.129	0.03721	0.42	0.169	0.079	0.06	0.361	0.1	0.072	0.09654	0.121	0.208	0.18199	0.252	0.34201	0.081	0.055	0.146	0.098	0.173	0.116	0.21502	0.16	0.35795	0.23	0.11372	0.13149	0.099	0.228	0.107	0.163	0.136	0.07744	0.18139	0.18	0.25	0.146	0.19449	0.13	0.116	0.14844	0.244	0.17016	0.188	0.275
	% AIM+ in CD4	CMV+ ≥65
	Pre	0.02352	0.02	0.02	0.047	0.024	0.02	0.02	0.02	0.025	0.0271	0.04766	0.027	0.024	0.02	0.033	0.025	0.02	0.03627	0.02	0.028	0.02	0.025	0.02	0.02	0.028	0.02	0.031	0.02	0.02	0.025	0.02	0.02	0.02	0.024	0.02	0.02	0.02	0.02	0.02	0.024	0.02	0.023	0.02	0.031	0.043	0.024	0.02	0.02
	Post1	0.03946	0.12305	0.242	1.347	0.698	0.12698	0.29722	0.33	0.122	0.86114	0.741	0.29211	0.376	0.176	0.991	0.362	0.397	0.65	0.097	0.227	0.11	0.283	0.567	0.11205	0.864	0.185	0.327	0.061	0.141	0.32323	0.544	0.329	0.259	0.07	0.29256	0.081	0.11013	1.01	0.05967	0.21	0.31	0.297	0.28	0.362	0.154	0.565	0.57299	0.109
	Post2	0.071	0.19161	1.091	0.703	0.938	0.402	0.411	0.35	0.164	0.297	0.83	0.096	0.45	0.339	0.918	1.164	1.796	0.178	0.107	0.676	0.319	0.396	0.728	1.02066	1.723	0.261	0.125	0.654	0.396	0.73031	0.41014	0.652	0.429	0.611	0.374	0.504	0.359	1.393	0.152	0.481	0.206	0.164	0.794	0.885	0.323	0.31	0.241	0.427
	3mo	0.07587	0.04554	0.086	0.10196	1.06231	0.161	0.156	0.107	0.1032	0.12088	0.958	0.04789	0.041	0.11299	0.576	0.222	0.944	0.02664	0.026	0.07053	0.08396	0.02	0.4636	0.68458	0.272	0.03	0.089	0.29	0.06242	0.39465	0.026	0.15324	0.17464	0.33528	0.05159	0.21024	0.08372	0.48672	0.02	0.21	0.02804	0.21215	0.184		0.02347	0.17016	0.135	0.084
	% IFNg+ in CD4	CMV+ ≥65
	Pre	0.01	0.01	0.065	0.02922	0.056	0.01	0.03	0.026	0.05121	0.018	0.01	0.01	0.60178	0.026	0.035	0.01	0.01	0.01	0.01	0.01	0.01	0.01	0.01	0.02086	0.42202	0.01	0.01	0.028	0.01	0.019	0.01	0.01548	0.01	0.01	0.01	0.01	0.01	0.01	0.065	0.014	0.01	0.01	0.01448	0.01628	0.01	0.01181	0.01	0.02652
	Post1	0.06134	0.159	0.13475	0.13343	0.29365	0.036	0.132	0.059	0.10715	0.489	0.20242	0.22417	0.81162	0.064	0.384	0.084	0.043	0.38477	0.06	0.04	0.01476	0.195	0.18292	0.09783	1.884	0.09565	0.2	0.093	0.17419	0.10535	0.239	0.167	0.49042	0.0263	0.1649	0.069	0.032	0.37	0.081	0.13647	0.12255	0.01161	0.08226	0.195	0.04029	0.191	0.31494	0.089
	Post2	0.20382	0.326	0.32853	0.11591	0.224	0.205	0.333	0.181	0.1461	0.39125	1.046	0.24354	1.26543	0.23407	0.459	1.098	0.684	0.11	0.083	0.345	0.22515	0.16	0.589	0.43	2.37386	0.18179	0.12302	0.658	0.316	0.538	0.374	0.557	0.52692	0.44434	0.335	0.7846	0.26525	0.986	0.148	0.28216	0.11402	0.02928	2.14837	0.67	0.18147	0.28127	0.25593	0.36543
	3mo	0.049	0.07201	0.22121	0.0577	0.16585	0.11233	0.254	0.09354	0.08308	0.05119	0.538	0.024	0.683	0.07	0.382	0.10396	0.27808	0.0665	0.027	0.104	0.12373	0.12531	0.32686	0.13598	0.388	0.04976	0.03608	0.2	0.04426	0.382	0.028	0.02095	0.061	0.054	0.02872	0.15103	0.04073	0.16124	0.15	0.08126	0.0186	0.032	0.106		0.037	0.029	0.087	0.184
	% IL-2+ in CD4	CMV+ ≥65
	Pre	0.01	0.01	0.08185	0.02209	0.06051	0.01	0.01	0.08699	0.027	0.05003	0.01	0.01	0.072	0.019	0.099	0.019	0.011	0.01539	0.01218	0.01	0.01	0.01	0.01092	0.021	0.07735	0.017	0.01	0.01549	0.01977	0.011	0.01	0.01	0.01	0.01	0.01	0.01	0.013	0.018	0.03863	0.02155	0.021	0.01	0.011	0.01628	0.015	0.013	0.01	0.026
	Post1	0.104	0.285	0.1465	0.11781	0.25365	0.157	0.43065	0.064	0.1343	1.216	0.509	0.421	0.368	0.089	0.62411	0.251	0.151	0.43346	0.195	0.098	0.03752	0.43	0.1638	0.16133	1.048	0.13348	0.065	0.08432	0.1471	0.28768	0.423	0.335	0.474	0.0533	0.395	0.08205	0.121	0.86	0.07274	0.168	0.20255	0.04631	0.07777	0.31421	0.13521	0.476	0.25	0.109
	Post2	0.154	0.33104	0.22	0.10318	0.3138	0.44	0.3443	0.158	0.149	0.464	0.469	0.38139	0.60543	0.24111	0.75	1.153	0.685	0.197	0.17359	0.419	0.21677	0.249	0.29628	0.4712	0.8	0.12726	0.10069	0.43192	0.21147	0.407	0.39016	0.446	0.32384	0.25246	0.357	0.1973	0.28169	0.557	0.18758	0.307	0.21402	0.03128	0.61	0.297	0.22	0.483	0.298	0.219
	3mo	0.046	0.08402	0.27121	0.084	0.148	0.169	0.0477	0.115	0.164	0.053	0.22297	0.02947	0.20668	0.075	0.262	0.108	0.418	0.0755	0.072	0.04494	0.17373	0.134	0.199	0.13196	0.07806	0.07134	0.07722	0.284	0.076	0.27422	0.086	0.03942	0.066	0.12632	0.039	0.18462	0.0791	0.114	0.144	0.10775	0.057	0.07	0.059		0.08651	0.11	0.132	0.13
[truncated: 61 more columns]
