# Supplementary material for: Impaired CD4+ T cell response in older adults is associated with reduced immunogenicity and reactogenicity of mRNA COVID-19 vaccination
Source: Nat Aging. 2023 Jan 12;3(1):82–92. doi: 10.1038/s43587-022-00343-4 (PMC10154196; doi:10.1038/s43587-022-00343-4)
Supplement: Source Data Extended Data Fig. 6 — Statistical source data. [file 43587_2022_343_MOESM9_ESM.xlsx]

## Sheet: Extended Data Fig. 6a
	% in AIM+ CD4 (Samples with at least 0.02% of AIM+ CD4+ T cells and SI > 2 were analyzed)
	Pre	Elderly
	NP	0			8						26.64	8.325	14.6432	4.76			22.2		13.3364		3.85		15.8				3.7074					20.8125				18.72											5.34	26.1
	Tscm	5			8						26.64	24.975	9.728	4.76			27.8		26.6295		30.8		47.4				11.1					37.5				12.48											13.34	13.05
	CM	70			62.7						26.7	41.7	22	66.7			44.4		43.3		46.2		21.1				63					33.3				43.8											69.3	43.5
	EM	10			10.7						0	12.5	0	9.52			0		0		11.5		0				3.7					0				9.38											4	8.7
	TEMRA	0			1.33						0	4.17	2.44	0			0		0		0		5.26				0					0				3.12											0	0
	Post1	Elderly
	NP	8.6944	2.38	3.9243	0.20878	0.97	0	0	0	6.2568	1.04481	1.096	0	0	1.6159	0.80795	1.75	0.622	0.687	7.8396	0.89131	0	0	0.43632	0	7.15	0	4.38	0.327369	1.40998	4.62	0	0	1.482	0	5.3625	0.806	3.22344	0	0.331296	0	5.31	1.7464	1.42233	1.35369	0	1.06624	0.435	0
	Tscm	8.6944	2.38	4.9131	0.93878	2.91	4.88	0	2.0868	2.7852	7.88519	1.644	8.947	6.17211	1.6159	4.84205	14	2.488	6.183	9.4	9.8119	2.6	3.96	4.1472	5.63	7.15	2.99222	4.38	3.60381	8.45002	10.78	8.95	6.71	5.187	3.54177	8.9375	7.254	6.45656	5.97	3.1494	4.545	0	8.7438	3.78767	3.38169	3.745	11.7376	3.045	4.1993
	CM	47.8	59.5	37.7	86.4	55.3	70.7	70.4	54.2	38.2	74	78.1	67.9	77.2	48.4	81	47.4	87	64.9	57.8	64.3	71.4	66.3	49.3	80.3	35.7	73.9	62	79.7	71.8	43.1	74.7	75.8	81.5	54.9	58.9	71.8	61.3	82.1	77	45.5	73.5	64.9	73.5	73	61.5	73.9	53.5	62.2
	EM	4.35	16.7	16.7	9.27	24.3	2.44	16.3	12.5	23.6	4.02	11.2	5.13	8.64	22.6	4.44	7.02	5.59	11.7	6.25	5.36	20.8	7.92	19.9	8.45	7.14	12.9	18.2	9.18	8.45	18.5	6.84	11.4	5.93	32.7	10.7	4.84	9.68	7.46	9.77	9.09	9.73	10.5	15.6	15.5	16	3.19	30.9	19.6
	TEMRA	4.35	7.14	5.39	0.42	6.8	4.88	4.08	2.08	12.5	2.08	0.27	0.64	0.62	6.45	1.21	3.51	0	3.44	1.56	2.68	0	2.97	9.39	0	0	1.59	2.92	0.66	4.23	9.23	0.53	0.67	0	2.65	5.36	0.81	3.23	1.49	1.32	4.55	1.77	1.32	1.42	0.68	1.07	1.6	2.61	0
	Post2	Elderly
	NP	0	2.85381	0.50625	0.444	1.19028	0	0.68	1.92096	4.4844	1.01136	0	0	1.2744	1.904	0.68497	0.76356	0	3.6375	4.4084	0	0.8	0	0	0.28179	0	0	1.85367	1.9292	0.5484	0	0.98271	1.45054	0.458388	0	0.455	0	0	0	0.388	0	1.11	0.7462	2.24442	0.41249	0.447228	0.4575	1.428	0
	Tscm	7.696	5.71619	2.7	1.332	1.19028	3.92	5.44	0	5.05	14.1728	1.79928	18.2	3.8124	2.856	4.10503	7.6356	1.43	21.825	10.3	5.1	0	9.5356	4.44	2.5358	8.2041	5.3181	4.93633	8.6708	3.4732	3.30609	4.31514	6.51946	4.58388	1.33	2.95568	8.97	2.73	1.86	4.268	6.25646	2.775	14.1696	2.24442	1.64749	6.25824	6.86616	5.712	8.08101
	CM	78.8	67.1	68.8	74.7	61.3	76.5	70.7	36.5	43.3	68.7	73.4	53.2	69.6	50.5	81.5	62.6	82.5	50.9	57.4	78.1	52.8	61	47.2	83.1	67.1	77.6	53.1	63.5	80.3	58.7	76.9	78.3	82.3	52	70.6	71.8	50	78.9	76.7	70.3	75.6	59.7	70.8	74.1	75.4	81.5	50	62.6
	EM	7.69	12.9	17.9	20	26.5	8.82	10.9	50	36	5.05	13.3	5.19	12	34.3	4.79	8.4	13.2	3.64	11.8	7.65	40.8	6.67	22.2	7.48	1.37	6.12	27.2	17.3	10.8	26.4	7.06	5.07	5.5	40	22.1	6.41	40.9	9.94	10.7	7.81	13.9	5.97	20.2	17.7	6.49	5.72	34.3	11.1
	TEMRA	1.92	0	1.18	0	2.68	2.94	2.72	3.85	4.49	1.01	2.16	0	0.63	2.86	0.68	1.53	0.51	5.45	0	1.02	2.4	3.81	7.66	0.71	1.37	1	3.09	4.81	1.1	3.31	1.57	1.45	0.46	4	0.91	1.92	2.73	1.24	1.36	1.56	1.11	2.99	0	2.47	0.22	0.46	4.29	4.04
	3mo	Elderly
	NP	4.17	0	0	5.369	0.169858	4.1	0.87373	0	9.4801	2.479	0.255136	2.0875	0	1.37137	1.59507	0.99127	0.33966	18.75	8.8	4.7762	0		0.351783	0	0	1.524	3.12354	4.66	0.9425	8.58	0.78	16.7	2.08494	0	1.66894	6.2604	1.2321	1.335	0.7975		2.105	25.0125	2.8392	0	0	6.6638	1.81485	0
	Tscm	0	4	1.12	6.431	5.60287	2.46	4.80246	2.50125	10.8199	10.921	2.29676	8.3375	0	5.47589	3.19493	10.9123	1.19034	18.75	8.8	9.5357	3.08		2.10915	2.65	22.2	1.016	3.12354	18.64	2.8275	11.42	0.78	0	4.16259	2.25	7.08841	12.5396	2.4679	1.335	2.3925		2.105	6.2625	6.6144	3.41	0	16.6362	3.63515	12.5
	CM	83.3	72	67.4	71	83.9	76.2	74.2	68.8	52.7	64.2	69.4	54.2	78.6	63	73.9	55.4	80	43.8	55.9	42.9	84.6		54.6	85.6	55.6	82.7	65.6	54.7	72.6	57.1	76.2	50	84.4	70.8	80.8	53.1	82.7	73.3	69.7		57.9	31.2	75.5	59.1	0	53.3	76.4	54.7
	EM	4.17	12	10.1	8.6	3.23	10.7	11.4	20	13.5	14.9	14.5	6.25	14.3	9.59	14.4	8.91	16.1	0	2.94	16.7	7.69		19.7	6.29	11.1	3.05	3.12	3.49	13.2	2.86	14.5	0	2.08	13.5	2.08	12.5	6.17	10.7	14.7		25.3	25	4.72	20.5	0	10	9.09	9.38
	TEMRA	8.33	0	3.37	0	0.17	0.82	1.75	1.25	2.7	0	2.17	0	3.57	1.37	1.06	0.99	0.51	0	0	2.38	1.54		4.93	1.16	0	2.03	3.12	0	0	2.86	1.56	0	0	4.49	0.83	6.25	2.47	2.67	1.59		3.16	0	0.94	0	0	0	0	3.12
[truncated: 167 more columns]

## Sheet: Extended Data Fig. 6b
	% CD28+ in AIM+ CD4 (Samples with at least 0.02% of AIM+ CD4+ T cells and SI > 2 were analyzed)									% CD57- in AIM+ CD4 (Samples with at least 0.02% of AIM+ CD4+ T cells and SI > 2 were analyzed)
	Pre		Post1		Post2		3mo			Pre		Post1		Post2		3mo
	Elderly	Adult	Elderly	Adult	Elderly	Adult	Elderly	Adult		Elderly	Adult	Elderly	Adult	Elderly	Adult	Elderly	Adult
	100		86.95	100	96.16	100	95.83	100		90		78.25	92.31	92.31	90.48	95.83	100
		95.83	100	100	100	99.36	100	100			62.53	90.48	86.5	97.14	90.73	96	96.9
			85.27	100	97.31	99.9	100	99.26				74	98.54	93.76	98.9	95.51	95.58
	94.67		99.28	99.47	100	99.26	100	100		93.34		96.46	98.13	97.12	97.41	94.62	99.21
		100	96.12	100	97.91	100	99.49	100			100	92.72	85.4	94.64	95.57	95.08	97.06
			100	100	96.08	99.33	100	100				92.68	79.2	91.18	93.29	100	100
		100	96.94	98.96	100	98.68	99.56	100			100	94.9	96.88	94.56	96.05	96.94	100
		100	79.13	98.33	99.04	100	98.75	100			94.74	83.3	83.59	97.12	93.65	96.25	100
			98.61	96.97	98.31	97.18	98.65	100				92.36	90.91	92.69	94.36	97.3	98.25
	93.33		100	98.55	97.98	100	100	100		80		94.35	89.85	96.97	96.97	96.02	96
	100	100	100	100	99.64	99.49	99.87	100		95.83	100	96.99	93.98	97.84	97.47	97.83	96.97
	73.16	100	98.72	100	97.4	100	100	100		58.5	83.3	92.31	88.1	92.21	95.89	97.92	93.75
	95.24	89.2	98.76	99.77	96.84	99.835	100	99.7		90.48	89.2	95.68	92.33	90.51	95.25	100	97.92
			95.16	97	100	93.38	94.52	99.61				83.86	93.5	98.1	88.56	89.04	97.28
			100	100	99.32	100	100	97.73				92.34	98.79	92.47	100	96.28	100
	100		100	99.54	99.24	100	100	100		94.44		80.7	88.44	93.89	90.78	96.04	93.48
			100	100	99.8	100	100	100				97.52	96.71	96.01	100	98.47	98.08
	96.67		100	98.75	96.36	97.56	100	100		93.34		94.85	84.35	89.09	93.9	87.5	100
			100	98.39	98.53	96.07	97.06	100				92.19	85.49	97.06	87.44	100	95.65
	96.15	100	100	100	100	99.5	100	99.46		65.4	100	91.07	95.28	93.88	94.33	100	97.84
		100	100	98.18	100	99.64	100	100			95.24	98.7	89.09	98.4	93.53	96.92	97.09
	94.74		99.01	98.56	98.1	99.13		100		73.64		93.07	93.27	89.53	95.65		98.65
		100	98.69	99.3	98.39	100	98.95	99.04			100	97.6	94.37	95.57	100	94.37	99.04
		100	98.59	100	100	100	100	100			96.97	94.37	98.51	98.03	99.32	98.18	97.1
			100	100	97.26	100	100	100				85.7	100	97.26	96.72	88.9	100
	96.3		99.6	100	99.2	100	99.49	100		100		95.02	92.06	93.37	96.84	99.49	97.79
			98.54	100	100	100	93.75	99.39				92.7	95.83	92.59	94.29	90.63	98.77
		100	99.01	100	96.15	100	100	100			100	97.04	99.17	90.38	98.98	98.84	98.4
		96.43	100	99.48	99.27	100	98.11	100			92.86	94.37	91.23	95.07	94.42	89.62	97.25
			100	94.03	97.52	99.37	100	100				98.46	85.11	97.52	95.57	97.14	96.8
	100		99.47	99.27	100	99.7	99.61	100		87.5		94.21	93.93	95.1	94.36	98.05	100
			100	99.82	98.56	99.69	100	100				96.64	93.2	93.48	94.53	100	97.51
			100	90.39	99.54	91.52	98.96	92.19				97.04	73.11	97.71	84.82	100	82.29
			99.12	99.39	100	96.96	96.63	99.22				93.81	93.37	98.67	91.09	92.14	96.07
	96.88		94.64	100	99.77	100	99.16	100		90.63		96.43	99.61	98.63	100	96.25	100
		97.14	100	91.23	100	98.94	100	98.15			91.43	90.32	82.48	92.31	92.59	96.88	96.3
			100		100	99.21	100	100				100		98.18	94.44	97.53	95.65
		100	97.01	100	99.38	100	100	98.41			97.3	88.05	96.52	88.8	98.9	96	95.24
			99.83	99.19	100	100	100	100				98.01	95.94	96.31	94.55	96.41	88.6
			77.25	99.44	100	97.8		92.6				81.85	91.11	85.9	91.21		88.89
			99.12	100	99.44	99.12	100	100				96.47	95.15	96.66	95.58	97.89	97.73
			99.12	98.95	99.25	99.35	93.75	100				96.93	89.47	97.76	94.16	87.5	97.58
			99.06	99.52	98.88	100	99.06	100				97.63	94.28	96.63	92.68	97.17	94.12
		100	98.31	100	100	99.56	98.86	100			90.48	95.61	98.07	93.42	97.78	97.73	94.87
		96.67	98.4	100	99.55	98.16	100	100			93.34	93.05	95.8	97.98	94.49	100	93.97
	96		99.47	99.89	100	99.5	100	100		97.34		93.62	91.15	95.88	94.6	96.67	93.24
	100	96	100	99.41	100	98.02	100	100		100	92	99.13	89.96	100	91.4	98.18	96.4
		97.67	100	100	100	100	100	100			95.35	95.8	86.4	92.93	97.71	100	100
			98.68	100	100	99.75	100	100				80.3	93.83	93.24	97.71	98.04	97.73
			95.45	99.44	100	100		100				89.77	97.76	94.29	91.78		92.96
	92.31		97.76	100	98.3	99.46	88.9	100		82.01		85.38	90.37	89.21	92.76	94.44	96.15
		75.9	100	94.63	98.91	97.65	98.9	92.98			62.1	96.51	91.94	97.82	94.71	96.15	90.35
	96.97	89.3	99.07	98.92	99.49	99.22	96.43	99.53		90.91	89.3	94.4	98.38	92.31	97.67	100	97.64
		66.7	95.19	98.53	98.3	99.76	100	100			62.99	81.75	94.85	90.64	95.62	98.57	98.85
	77.8		95.89	100	99.916	100	100	100		77.8		82.19	92.11	90.126	92.71	100	93.55
			95	100	99.07	100	96.15	100				86.67	95.22	95.37	96.43	92.31	100
		100	98.38	98.23	100	100	100	100			92	95.14	85.83	93.55	93.92	94.59	98.08
	92.86	94.88	99.49	99.04		99.73	100	100		71.4	92.31	92.89	88.44		93.46	96.43	97.39
	86.8		98.77	100	99.15	100	100	99.3		88.68		91.72	89.6	92.33	94.38	96.83	95.1
				100	100	99.75	100	100					95.07	94.92	96.98	96.43	97.33
			99.63	100	99.01	99.17	100	99.09				92.28	91.26	95.05	69.17	96.3	94.54
		83.3	100	99.48	99.35	100	98.21	98.94			60	90.76	98.78	93.33	100	98.21	96.82
			100	99.22	99.51	100	100	100				88.1	96.9	88.01	96.74	97.22	97.5
		94.44	100	99.56	100	99.72	100	100			83.34	93.54	93.02	97.55	94.57	93.81	98.21
		95.45	100	99.12	99.46	99.68	100	100			77.25	95.29	95.6	96.2	97.41	99.46	94.29
			99.79	100	100	99.8	97.83	99.07				88.69	93.28	91.18	96.37	91.31	99.07
			99.5	99.46	100	99.06	100	99.3				89.1	94.09	91.04	95.77	100	97.2
			100	99.9	100	100	100	100				97.24	97.22	94.68	97.72	98.95	97.47
	95.83	100	97.42	100	92.45	99.6	97.12	98.91		87.5	88.9	91.84	87.2	84.9	96.44	97.12	95.65
			98.3	100	99.04	99.59	96.15	99.01				94.91	96.75	94.71	96.95	100	96.04
	94.74	100	99.11	100	99.83	100	100	100		86.87	100	89.96	88.2	93.92	90.87	100	99.05
			99.8	100	100	100	100	100				86.6	94.5	96.25	96.95	94.44	97.35
			99.46	100	99.46	100	100	100				91.64	92.42	95.11	96.55	100	100
			99.51	100	99.49	99.84	100	99.15				99.03	95.32	97.45	95.41	100	98.58
		96.97	87.5	99.76	84.7	100	98.94	98.48			96.97	83.93	96.67	81.31	95.93	94.68	100
			99.84	100	99.51	99.38	100	100				95.82	91.49	93.69	97.85	100	100
		100	98.56	100	98.64	100	99.62	98.65			97.37	93.52	96.77	95.94	96.58	95.8	100
	98.15		99.8	99.09	99.68	99.58	99.47	100		87		92.33	95.04	95.24	96.15	97.86	100
			100	99.08	100	97.94	100	95.65				95.75	92.66	95.08	92.78	94.52	93.48
		90.91	99.38	99.36	99.48	100	100	100			84.85	88.78	89.81	96.89	95.03	95.86	99.14
		92.86	99.28	99.26	100	99.59	100	100			80.94	93.53	85.68	94.77	96.52	100	98.55
			100	99.32	98.88	100	100	100				93.48	86.4	94.44	94.03	100	96.77
			99	99.912	100	100	100	98.89				91	95.62	94.01	94.58	98.61	100
			98.88	99.82	96.48	100		100				94.39	95.58	89.43	98.45		99.52
			100	99.4	99.81	100	100	100				92.4	93.41	98.83	94.91	97.37	99.32
			99.53	99.06	98.31	99.64	100	99.27				93.84	86.83	94.5	94.39	97.1	95.62
			99.53	100	98.63	98.96	100	100				88.33	97.08	88.33	97.93	97.62	98.78
		97.06	98.35	98.62	99.55	98.98	99.38	100			94.12	90.59	84.11	95.07	95.17	97.22	95.6
	76.9		100	99.84	98.51	99.59	98.08	92.31		61.5		84.5	96.59	92.54	98.34	92.31	90.38
		97.14	100	100	100	99.84	100	100			88.57	94.05	94.74	94.31	98.24	100	98.72
		98.14	96.72	100	100	100	100	100			94.44	85.26	97.24	98.31	94.75	98.48	96.35
			100	99.59	99.49	99.66	99.07	100				88.1	88.6	96.41	94.55	98.6	100
		94.74	94.44	98.01	100	100		100			68.44	83.34	94.02	94.74	97.79		98.43
			99.89	99.57	99.28	100	97.56	99.36				85.3	87.57	89.18	94.63	95.12	98.09
		100	99.71	100	99.87	100	100	99.78			90.62	94.42	96.83	96.98	96.6	97.25	97.18
		100	100	98.5	97.22	99.5	100	100			87.5	94.34	93.08	91.66	93.47	100	96.35
		96.88	100	99.19	100	100	100	98.86			87.5	90.79	96.26	93.07	98.44	98.89	100
			100	99.66	97.78	100		100				87.5	91.55	100	100		97.5
	100		98.96	99.71	98.67	99.85	85.7	100		75		95.16	93.53	93.33	93.66	100	98.73
			99.6	100	99.44	100	100	100				91.57	87.2	94.92	94.12	98.06	97.1
	100	92.86	99.32	100	100	100	100	100		94.12	100	94.18	98.31	98	98.98	96.05	98.99
	100		100	99.16	99.72	99.64	100	100		92.86		90.04	97.07	94.73	98.57	98.7	95.35
	97.96	100	100	99.33	100	100	100	100		81.6	93.94	96.15	83.33	89.6	92.65	98.21	97.66
	94.03		98.93	100	100	100	98.88	100		89.55		91.43	98.68	95.05	98.51	96.63	97.66
	83.33	100	99.13	99.54	100	98.25	97.73	98.14		79.17	93.33	93.91	91.46	97.37	87.7	100	95.37
		96.88	100	100	99.54	99.66	100	100			81.28	87.9	91.51	94.95	92.95	98.25	98.51
	100		99.8	100	100	100	100	99.09		93.1		93.63	89.7	96.72	95.6	97.53	99.09
			99.7		75		97.97					93.19		50		92.56
			99.562		97.28		98.48					90.9		92.75		95.42
