# Supplementary material for: Impaired CD4+ T cell response in older adults is associated with reduced immunogenicity and reactogenicity of mRNA COVID-19 vaccination
Source: Nat Aging. 2023 Jan 12;3(1):82–92. doi: 10.1038/s43587-022-00343-4 (PMC10154196; doi:10.1038/s43587-022-00343-4)
Supplement: Source Data Extended Data Fig. 7 — Statistical source data. [file 43587_2022_343_MOESM10_ESM.xlsx]

## Sheet: Extended Data Fig. 7b
		APC-A___CXCR3	APC-Cy7-A___CCR7	BV421-A___PD-1	BV510-A___CD57	BV750-A___CD28	BV785-A___CD95	FITC-A___CCR6	PE-A___CXCR5	PerCP-Cy5.5-A___CD45RA
	fsom_cluster_01	0.17	1.99	0.37	0.11	2.06	0.78	0.07	0.04	3.22
	fsom_cluster_02	0.87	2.37	0.87	0.17	2.07	2.85	1.6	2.69	3.54
	fsom_cluster_03	0.17	1.03	0.47	0.42	2.54	3.06	2.49	0.21	3.54
	fsom_cluster_04	0.08	1.12	0.18	0.04	2.59	3.05	2.24	0.2	1.22
	fsom_cluster_05	0.08	1.64	0.27	-0.02	2.82	3.51	2.31	1.2	0.08
	fsom_cluster_06	0.07	0.75	0.31	-0.01	2.64	3.05	2.47	0.06	0
	fsom_cluster_07	0.83	1.59	2.31	0.29	2.59	2.58	0.35	0.68	2.78
	fsom_cluster_08	0.28	2.16	0.29	0.03	2.32	3.18	1.1	0.35	2.31
	fsom_cluster_09	0.15	1.67	0.38	0.05	1.97	1.05	0.06	0.08	1.7
	fsom_cluster_10	0.13	1.75	0.49	-0.02	2.22	2.53	0.29	1.8	0.13
	fsom_cluster_11	0.13	1.05	0.26	0.04	2.38	2.84	0.38	0.06	0.1
	fsom_cluster_12	0.97	0.78	1.44	0.08	1.96	1.25	0.05	0.09	1.93
	fsom_cluster_13	0.28	1.17	0.47	0.04	2.03	1.88	0.05	0.07	0.23
	fsom_cluster_14	0.8	0.74	2.1	0.05	2.38	2.04	0.1	0.14	0.21
	fsom_cluster_15	1.01	0.04	2.43	0.2	2.38	-0.09	0.41	0.23	0.51
	fsom_cluster_16	0.44	0.15	0.36	2.34	0.3	1.61	0.06	0.03	0.33
	fsom_cluster_17	0.88	0.6	0.36	0.05	2.07	2.24	1.64	0.05	0.08
	fsom_cluster_18	0.78	0.97	2.11	0.02	2.41	2.41	1.76	0.18	0.09
	fsom_cluster_19	2.76	3.17	0.16	-0.12	1.71	2.31	2.2	1.48	0.59
	fsom_cluster_20	1.08	1.35	2.33	0.1	2.46	2.46	0.14	1.39	0.11
