# Supplementary material for: Impaired CD4+ T cell response in older adults is associated with reduced immunogenicity and reactogenicity of mRNA COVID-19 vaccination
Source: Nat Aging. 2023 Jan 12;3(1):82–92. doi: 10.1038/s43587-022-00343-4 (PMC10154196; doi:10.1038/s43587-022-00343-4)
Supplement: Source Data Extended Data Fig. 8 — Statistical source data. [file 43587_2022_343_MOESM11_ESM.xlsx]

## Sheet: Extended Data Fig. 8a
	FSC-A (MFI) of AIM+ CD4+ T
	Batch	Total CD4+ T with DW stimulation		AIM+ CD4+ T with PHA stimulation
		Control A	Control B	Control A	Control B
	1	920000		1290000
	2	945000		1410000
	3	906000		1330000
	4	912000		1370000
	5	975000		1300000
	6	930000	946000	1340000	1310000
	7	921000	892000	1290000	1250000
	8		910000		1400000

## Sheet: Extended Data Fig. 8b
	AGE	FSC-A (MFI) of AIM+ CD4+ T (Pre)		FSC-A (MFI) of AIM+ CD4+ T (Post1)		FSC-A (MFI) of AIM+ CD4+ T (Post2)		FSC-A (MFI) of AIM+ CD4+ T (3 mo)
	All samples	Elderly	Adult	Elderly	Adult	Elderly	Adult	Elderly	Adult
	68	1280000		1260000		1340000		1180000
	68			1480000		1350000		1420000
	74			1160000		1270000		1340000
	77	1130000		1310000		1220000		1220000
	68			1270000		1210000		1180000
	68			1380000		1340000		1290000
	67			1310000		1340000		1140000
	67			1320000		1310000		1250000
	67			1370000		1240000		1230000
	65	1260000		1340000		1310000		1230000
	71	1180000		1310000		1370000		1300000
	65	1050000		1280000		1250000		1320000
	68	1050000		1250000		1290000		1350000
	73			1200000		1310000		1290000
	65			1270000		1290000		1350000
	72	1270000		1350000		1410000		1350000
	74			1180000		1240000		1310000
	72	1240000		1340000		1290000		1260000
	74			1250000		1240000		1230000
	68	1130000		1300000		1290000		1230000
	80			1300000		1300000		1270000
	71	1220000		1400000		1390000
	66			1240000		1280000		1260000
	65			1180000		1250000		1220000
	71			1280000		1280000		1310000
	66	1160000		1370000		1330000		1280000
	67			1250000		1340000		1230000
	66			1180000		1260000		1310000
	71			1260000		1340000		1320000
	72			1350000		1290000		1310000
	66	1270000		1280000		1250000		1240000
	76			1370000		1400000		1290000
	69			1230000		1280000		1220000
	69			1360000		1310000		1310000
	74	1070000		1130000		1260000		1240000
	74			1330000		1380000		1250000
	66			1220000		1330000		1240000
	73			1220000		1380000		1150000
	68			1300000		1260000		1260000
	78			1110000		1370000
	79			1230000		1260000		1230000
	67			1290000		1250000		1190000
	72			1160000		1130000		1240000
	71			1160000		1430000		1250000
	76			1290000		1260000
	71	1230000		1320000		1330000		1280000
	77	1140000		1280000		1230000		1240000
	72			1310000		1310000		1220000
	76			1260000		1270000		1210000
	72			1300000		1280000
	78	1240000		1350000		1350000		1500000
	77			1400000		1310000		1320000
	73	1080000		1320000		1310000		1250000
	77			1260000		1350000		1260000
	82	1170000		1280000		1340000		1370000
	70			1340000		1350000		1270000
	74			1270000		1380000		1360000
	72	1380000		1390000				1350000
	74	1050000		1250000		1280000		1250000
	75					1360000		1240000
	74			1400000		1340000		1240000
	66			1520000		1340000		1410000
	73			1390000		1430000		1340000
	72			1310000		1290000		1330000
	72			1360000		1360000		1260000
	71			1450000		1330000		1250000
	69			1360000		1360000		1290000
	71			1450000		1330000		1180000
	72	1040000		1240000		1540000		1220000
	66			1310000		1310000		1280000
	65	1200000		1380000		1310000		1380000
	73			1400000		1280000		1190000
	72			1360000		1350000		1290000
	67			1350000		1330000		1250000
	67			1260000		1300000		1220000
	68			1310000		1310000		1240000
	71			1370000		1380000		1280000
	65	1240000		1380000		1350000		1350000
	69			1340000		1360000		1380000
	71			1400000		1330000		1190000
	66			1410000		1440000		1290000
	68			1330000		1320000		1270000
	73			1310000		1380000		1240000
	71			1400000		1370000
	67			1490000		1390000		1240000
	75			1420000		1410000		1270000
	74			1300000		1170000		1210000
	67			1300000		1280000		1230000
	69	1240000		1510000		1410000		1360000
	68			1380000		1360000
	66			1310000		1380000		1340000
	67			1250000		1300000		1280000
	67			1240000		1250000
	71			1610000		1340000		1290000
	76			1400000		1350000		1290000
	66			1380000		1290000		1130000
	70			1470000		1330000		1280000
	70			1390000		1240000
	68	1120000		1300000		1360000		1390000
	66			1370000		1330000		1250000
	66	1260000		1310000		1420000		1350000
	68	1250000		1470000		1340000		1240000
	77	1120000		1310000		1260000		1220000
	66	1130000		1380000		1320000		1340000
	74	1240000		1340000		1330000		1290000
	73			1440000		1360000		1290000
	71	1250000		1340000		1290000		1280000
	66			1390000		1190000		1280000
	67			1530000		1310000		1260000
	37				1360000		1340000		1340000
	40		1140000		1350000		1290000		1330000
	50				1350000		1210000		1180000
	47				1260000		1330000		1330000
	33		1190000		1360000		1270000		1300000
	57				1450000		1450000		1380000
	45		1080000		1380000		1350000		1350000
	41		1300000		1420000		1260000		1230000
	39				1280000		1360000		1250000
	47				1290000		1220000		1310000
	49		1210000		1380000		1330000		1230000
	40		1390000		1330000		1340000		1230000
	43		1140000		1240000		1210000		1250000
	53				1340000		1290000		1260000
	40				1260000		1310000		1310000
	37				1350000		1330000		1300000
	39				1330000		1270000		1190000
	55				1300000		1320000		1230000
	45				1400000		1270000		1260000
	46		1210000		1380000		1360000		1240000
	44		1170000		1260000		1350000		1350000
	44				1330000		1340000		1270000
	45		1180000		1360000				1230000
	41		1120000		1400000		1310000		1220000
	49				1480000		1390000		1240000
	49				1480000		1340000		1210000
	42				1340000		1280000		1300000
	44		1220000		1320000		1290000		1230000
	38		1150000		1320000		1320000		1310000
	41				1310000		1370000		1390000
	46				1350000		1190000		1200000
	47				1500000		1340000		1280000
	50				1360000		1350000		1290000
	43				1320000		1210000		1270000
	47				1280000		1200000		1260000
	59		1090000		1140000		1360000		1290000
	55						1240000		1200000
	42		1250000		1440000		1380000		1320000
	48				1280000		1270000		1270000
	36				1510000		1310000		1340000
	48				1320000		1300000		1310000
	51				1440000		1380000		1270000
	51				1280000		1290000		1250000
	26		1230000		1370000		1310000		1290000
	40		1030000		1400000		1290000		1270000
	38				1420000		1220000		1260000
	31		1160000		1460000		1420000		1280000
	33		1180000		1570000		1350000		1290000
	30				1340000		1270000		1260000
	58				1300000		1140000		1210000
	59				1210000		1250000		1210000
	60		1090000		1300000		1290000		1250000
	40		1100000		1210000		1200000		1250000
	47		1060000		1270000		1250000		1300000
	32				1320000		1330000		1190000
	29				1290000		1310000		1330000
	34		1360000		1320000		1300000		1230000
	31		1270000		1390000		1380000		1260000
	40				1250000		1260000		1250000
	24				1280000		1260000		1250000
	46				1310000		1200000		1290000
	39		1140000		1270000				1300000
	34				1330000		1380000		1270000
	54		1090000		1270000		1240000		1200000
	45		1220000		1320000		1270000		1190000
	40				1380000		1390000		1290000
	43				1340000		1280000		1240000
	45				1330000		1310000		1230000
	24		1390000		1650000		1400000		1250000
	35				1390000		1390000		1360000
	45		1290000		1420000		1560000		1270000
	32				1330000		1270000		1270000
	38				1600000		1370000		1350000
	29				1320000		1380000		1290000
	26		1200000		1410000		1360000		1260000
	52				1620000		1390000		1340000
	41		1230000		1350000		1290000		1230000
	35				1290000		1330000
	62				1300000		1270000		1370000
	32		1270000		1380000		1280000		1250000
	33		1100000		1380000		1270000		1300000
	37				1500000		1300000		1330000
	53				1340000		1360000		1300000
	32				1420000		1360000		1300000
	43				1310000		1350000		1300000
	32				1430000		1350000		1290000
	29				1470000		1270000		1260000
	36		1060000		1520000		1430000		1290000
	27				1350000		1310000		1190000
	62		1110000		1340000		1370000		1280000
	35		1180000		1250000		1290000		1280000
	36				1370000		1310000		1220000
	29		1000000		1420000		1370000		1300000
	40				1430000		1360000		1310000
	55		1150000		1280000		1270000		1290000
	55		1170000		1250000		1260000		1260000
	48		1280000		1300000		1400000		1290000
	54				1350000				1260000
	32				1330000		1370000		1290000
	45				1340000		1300000		1250000
	45		1070000		1300000		1270000		1260000
	47				1270000		1250000		1200000
	56		1170000		1410000		1290000		1280000
	32				1510000		1320000		1240000
	52		1150000		1310000		1250000		1320000
	55		1120000		1280000		1340000		1240000
	63				1440000				1350000
