# Supplementary material for: Impaired CD4+ T cell response in older adults is associated with reduced immunogenicity and reactogenicity of mRNA COVID-19 vaccination
Source: Nat Aging. 2023 Jan 12;3(1):82–92. doi: 10.1038/s43587-022-00343-4 (PMC10154196; doi:10.1038/s43587-022-00343-4)
Supplement: Source Data Extended Data Fig. 9 — Statistical source data. [file 43587_2022_343_MOESM12_ESM.xlsx]

## Sheet: Extended Data Fig. 9a
	Pre				Post1				Post2
	Log10 RBD IgG (AU/mL)	Log10 RBD IgM (index [S/C])			Log10 RBD IgG (AU/mL)	Log10 RBD IgM (index [S/C])			Log10 RBD IgG (AU/mL)	Log10 RBD IgM (index [S/C])
	All samples	Adult	Elderly		All samples	Adult	Elderly		All samples	Adult	Elderly
	0.832509		-1.52288		2.51983		-1.09691		2.99344		-0.92082
	0.832509		-1.39794		3.01284		-0.05061		4.26245		0.307496
	0.832509		-1.69897		0.913814		-1.39794		4.23045		-0.48149
	0.832509		-1.39794		1.02119		-1.39794		3.78247		0.089905
	0.832509		-1.22185		1.75128		-0.67778		3.78032		0.579784
	0.832509		-1.69897		0.832509		-1.69897		4.02531		-0.29243
	0.832509		-1.69897		0.832509		-1.69897		4.36549		0.436163
	0.832509		-1.69897		1.21219		-1.30103		4.07918		0.049218
	0.832509		-1.69897		1.0569		-1.39794		4.47567		0.811575
	0.832509		-1.39794		0.832509		-0.88606		4.32428		0.444045
	0.832509		-1.52288		1.17609		-1.1549		4.50786		0.198657
	0.832509		-2		3.28556		0.414973		4.31175		1.09342
	0.832509		-1.52288		1.15229		-1.39794		4.25768		0.222716
	0.832509		-1.52288		0.832509		-1.69897		3.72835		-0.25181
	0.832509		-2		0.832509		-2		4.17319		0.644439
	0.832509		-1.69897		1.29447		-1.09691		3.83506		-0.10237
	0.832509		-1.69897		0.832509		-1.22185		3.60314		-0.46852
	0.832509		-2		2.78462		-0.34679		4.33646		0.70927
	0.832509		-1.69897		2.49693		-0.61979		3.8451		-0.82391
	0.832509		-1.39794		2.83123		-0.11919		3.5563		-0.18709
	0.832509		-0.85387		2.36549		-0.55284		4.02938		0.271842
	0.832509		-1.69897		2.0899		-1.39794		4.48572		0.918555
	0.832509		-2		3.30535		0.534026		4.33244		0.64836
	0.963788		-1.69897		2.52892		-1.52288		3.74429		0.238046
	0.832509		-1.69897		0.832509		-1.52288		3.33646		-0.67778
	0.832509		-1.30103		2.5832		-0.16749		4.90309		-0.0655
	0.832509		-2		0.832509		-0.85387		4.37107		-0.05552
	0.832509		-2		3.1038		0.440909		3.02119		0.075547
	0.832509		0.296665		0.832509		-1.69897		3.57171		0.232996
	0.832509		-1.39794		0.832509		-1.69897		4.05691		0.322219
	0.832509		-1.69897		2.33041		-0.76955		3.73799		-0.56864
	0.832509		-1.69897		2.64738		-0.76955		4.11727		0.245513
	0.832509		-2		3.27184		0.103804		4.00432		0.238046
	0.832509		-2		0.832509		-2		4.54282		0.445604
	0.832509		-1.69897		0.832509		0.255273		2.84011		-0.37675
	1.01284		-1.69897		2.82737		-0.95861		4.16732		-0.27572
	0.832509		-1.69897		0.832509		-1.39794		4.10037		1.19312
	0.880814		-1.52288		2.22272		-1.22185		3.86747		-0.35655
	0.832509		-1.69897		2.77597		-0.10237		4.6561		0.298853
	0.832509		-1.69897		2.75358		-0.22185		3.26951		-0.79588
	0.832509		-0.74473		2.88536		-0.00436		3.64147		-0.19382
	0.832509		-2		1.55267		-1.09691		3.90795		-0.63827
	0.832509		-1.69897		2.78675		-1.30103		3.5611		0.274158
	1.61909		-1.69897		3		-0.76955		4.04532		1.06819
	0.832509		-1.52288		2.70672		-0.37675		4.233		0.004321
	0.832509		-2		2.64542		-0.46852		3.90417		-0.33724
	0.832509		-1.39794		3.37475		-0.27572		3.53403		0.281033
	0.832509		-1.52288		1.96708		-1.39794		4.1959		0.738781
	0.832509		-1.30103		2.38561		-0.4437		3.68124		0.658965
	0.832509		-1.69897		2.32015		-0.69897		4.41497		0.499687
	0.832509		-1.52288		2.09342		-0.55284		3.96		0.877371
	0.832509		-1.69897		2.89597		0.350248		3.74507		0.340444
	0.832509		-1.69897		2.27416		-0.67778		4		0.193125
	0.832509		-1.69897		2.33445		-1.04576		4.25042		0.445604
	0.959041		-2		2.66276		-0.3279		3.61384		-0.60206
	0.832509		-2		1.50515		-0.58503		4.20951		0.390935
	0.832509		-2		2.51188		0.611723		4.29885		-0.35655
	0.832509		-2		0.832509		-1.30103		3.86629		-0.13077
	0.832509		-1.69897		2.71517		-0.22185		3.50786		0.271842
	1.38561		-2		1.48001		-0.1549		3.04139		-1
	0.832509		-1.22185		1.79169		-0.92082		4.46687		1.09342
	0.832509		-1.69897		1.92531		-0.63827		4.05308		0.638489
	0.832509		-1.69897		2.62839		-0.72125		4.30963		0.120574
	0.832509		-1.52288		1.20683		-1.52288		4.24055		0.225309
	2.22011		-0.85387		2.43136		-0.55284		3.94939		0.389166
	0.832509		-2		2.76864		-0.63827		4.39967		-0.11351
	0.832509		-1		3.08278		-0.88606		3.95521		0.041393
	0.832509		-1.69897		2.53529		-0.52288		4.47857		0.369216
	0.832509		-1.69897		1.56467		-0.92082		2.87099		-1
	0.832509		-1.69897		1.78604		-1.69897		3.66745		-0.5376
	0.832509		-1.69897		2.04139		-0.20066		4.68124		0.526339
	0.832509		-1.69897		3.07188		-0.74473		4.36736		0.220108
	0.832509		-2		2.17898		-0.3279		3.74507		-0.30103
	0.832509		-2		2.33646		-0.1549		3.93197		0.844477
	0.832509		-1.69897		2.65031		-0.65758		4.00432		-0.34679
	0.832509		-1.69897		1.79865		-1.30103		4.19033		0.744293
	0.832509		-1.69897		2.47422		-0.5376		4.06819		0.361728
	0.832509		-1.69897		2.12385		-0.69897		4.28103		0.139879
	0.832509		-1.69897		1.62221		-0.82391		3.41664		0.262451
	0.832509		-1.52288		1.8657		-1.30103		4.03342		1.27416
	0.832509		-1.39794		1.10721		-1.52288		4.11394		0.117271
	0.832509		-1.22185		0.832509		-1.69897		3.58883		-0.3098
	0.832509		-1.69897		1.95999		-0.50864		3.92891		0.49276
	0.832509		-1.69897		1.47276		-1.1549		4.07918		-0.21467
	0.832509		-1.69897		1.6149		-0.42022		4.09342		0.033424
	0.832509		-1.30103		2.58659		-0.07058		4.2014		0.487138
	0.832509		-1.69897		1.99957		-0.69897		2.08278		-1
	0.832509		0.152288		0.832509		-1.52288		4.24797		0.623249
	0.832509		-1.69897		1.07555		-1.30103		3.73719		0.502427
	0.832509		-1.69897		2.78958		-0.13668		3.63347		-0.13077
	0.832509		-1.39794		0.832509		-1.52288		4.05691		0.414973
	0.832509		-1.52288		1.83123		-1.22185		4.2014		0.041393
	0.832509		-1.52288		1.80003		-1		4.05691		-0.23657
	0.832509		-1.52288		2.31806		-0.79588		4.20412		-0.17393
	0.832509		-1.69897		2.99211		0.32838		3.65706		0.503791
	0.832509		-1.52288		1.96237		-1.1549		3.78958		-0.5376
	0.832509		-2		3.4843		-0.36653		4.48001		0.532754
	0.832509		-2		2.49416		-0.85387		3.38381		-1.30103
	0.832509		-1.69897		0.832509		-1.1549		4.26245		0.471292
	0.832509		-1.52288		0.832509		-1.69897		4.06819		0.383815
	0.832509		-1.52288		2.45485		0.38739		4.24055		-0.27572
	0.832509		-1.52288		0.832509		-1.22185		4.32015		1.10721
	0.832509		-0.95861		0.94939		-1.52288		4.51054		0.482874
	1.0086		-1.22185		0.832509		-1.39794		4.16435		0.029384
	0.832509		-1.52288		0.832509		-1.39794		4.22531		0.278754
	0.832509		-1.69897		0.832509		-1.30103		4.04532		0.872156
	0.832509		-2		0.832509		-1.39794		4.04532		1.19033
	0.832509		-1.69897		2.68214		-0.42022		4.01284		0.450249
	0.832509		-1.30103		0.832509		-2		4.3784		0.997386
	1.33244	-1.39794			1.24797	-1.39794			4.28556	0.390935
	0.832509	-1.69897			0.832509	-1.30103			4.4609	0.390935
	0.832509	-1.69897			2.49416	-1.09691			4.40824	0.123852
	0.832509	-1.1549			1.53782	-1.22185			4.49831	0.913814
	0.832509	-1.30103			2.88536	-0.38722			4.44871	0.611723
	0.832509	-1.52288			0.924279	-1.22185			4.39967	0.170262
	0.832509	0.209515			2.68664	-0.25964			4.87448	0.264818
	0.832509	-1.39794			0.832509	-1.09691			4.20951	0.751279
	0.832509	-1.52288			0.832509	-1.69897			4.3483	-0.05552
	0.832509	-1.39794			2.89873	0.539076			3.12057	-0.82391
	0.832509	-1.69897			2.64345	-0.21467			4.49276	-0.03621
	0.832509	-1.39794			0.832509	-1.52288			4.57287	1.45939
	1.46835	-1.69897			2.0086	-1.39794			4.76343	0.369216
	0.832509	-1.39794			2.96284	0.235528			4.58659	0.487138
	0.832509	-1.69897			0.832509	-1.52288			4.26245	-0.45593
	0.832509	-2			0.832509	-1.69897			4.36549	0.635484
	0.832509	-1.39794			0.886491	-1.39794			3.96614	-0.36653
	0.832509	-1.69897			1.5682	-1.52288			4	-0.08092
	0.832509	-1.69897			2.43136	-0.31876			3.98543	0.456366
	0.832509	-1.39794			2.72754	-0.67778			4.05691	0.053078
	0.832509	-1.69897							3.83885	0.230449
	0.832509	-1.69897			0.832509	-1.39794			3.9489	0.499687
	0.832509	-1.69897			0.832509	-1.69897			4.21219	0.033424
	0.832509	-1.52288			0.832509	-1.69897			4.2878	0.133539
	0.832509	-1.69897			0.832509	-1.69897			3.92583	-0.60206
	0.832509	-0.36653			0.832509	-1.39794			4.18184	-0.0655
	0.832509	-1.39794			1.79796	-1.30103			3.83315	0.262451
	0.832509	-1.69897			2.07918	-0.76955			4.55991	0.513218
	1.43457	-1.52288			2.46982	-0.55284			4.40483	0.049218
	0.832509	-1.52288			2.91275	-0.34679			4.54158	0.472756
	0.832509	-1.52288			0.832509	-1.69897			4.04532	-0.22915
	0.832509	-1.22185			2.71433	-0.19382			4.51322	0.841359
	0.832509	-1.69897			0.832509	-1.39794			4.53656	0.428135
	1.14301	-1.39794			0.832509	-2			4.3075	-0.3098
	0.832509	-1.1549			0.832509	-2			4.67025	0.499687
	0.832509	-1.69897			2.7251	-0.35655			4.15534	-0.24413
	0.832509	-2			2.54407	-0.4437			3.71517	0.161368
	0.832509	-1.52288			0.832509	-1.30103			4.0899	-0.09691
	0.832509	-1.69897			2.97313	0.30963			4.40312	0.468347
	0.832509	-1.39794			0.832509	-2			4.23045	0.146128
	0.832509	-1.30103			2.2833	-0.76955			4.13033	-0.01773
	0.832509	-1.30103			1.4216	-0.72125			4.02119	-0.14874
	0.832509	-1.30103			0.832509	-1.69897			3.84136	0.501059
	0.832509	-1.30103			0.832509	-1.69897			4.27184	0.854913
	0.832509	-1.69897			3.23553	0.44248			4.49693	0.025306
	0.832509	-1.30103			1.50106	-0.95861			3.40312	0.09691
	0.832509	-1.52288			0.832509	-1.69897			4.04922	0.222716
	0.832509	-1.69897			2.45332	-0.13668			3.85248	-0.08092
	0.832509	-1.22185			0.832509	-1			4.77232	1.17609
	0.995635	-1.69897			2.20952	-0.60206			4.22011	-0.27572
	0.832509	-1.69897			0.832509	-1.30103			4.15534	0.62634
	0.94939	-0.82391			2.46538	0.741939			4.18752	0.267172
	0.832509	-1.30103			0.973128	-1.1549			4.12711	0.283301
	0.832509	-1.39794			0.832509	-1.22185			4.33041	0.247973
	0.832509	-1.52288			1.33041	-0.95861			4.27875	0.499687
	0.832509	-1.30103			1.95665	-0.65758			4.28103	-0.09691
	0.832509	-0.82391			2.60959	0.064458			4.37291	0.117271
	0.832509	-1.69897			0.832509	-1.30103			4.17898	-0.3098
	0.832509	-1.69897			0.977724	-1.69897			4.09691	0.170262
	1.26482	-0.45593			0.832509	-1.69897			3.89376	-0.06048
	1.81889	-1.1549			1.5302	-0.88606			4.34242	0.158362
	0.832509	-1.52288			0.832509	-1.39794
	0.832509	-1.09691			0.832509	-1.52288			4.30103	0.534026
	0.832509	-1.69897			2.58659	-0.05061			4.07188	0.0086
	1.21748	-1.09691			3.08636	0.037426			4.43136	0.424882
	0.832509	-1.09691			2.55751	-0.3098			4.16732	0.641474
	0.832509	-1.52288			2.23805	-0.33724			4.24797	0.549003
	0.832509	-1.30103			0.832509	-1.22185			4.43775	0.748188
	0.832509	-1.22185			0.832509	-1.69897			4.38561	0.060698
	0.832509	-0.95861			2.48001	-0.19382			4.48287	0.093422
	0.832509	-1.69897			2.23805	-0.65758			3.76343	0.103804
	0.832509	-1.52288			2.20683	-0.25964			4.35411	1.15534
	0.832509	-1.09691			0.832509	-1.1549			3.95521	-0.17393
	0.832509	-1.39794			1.49136	-1.30103			4.30103	0.745855
	0.832509	-1.69897			2.9058	0.30103			4.23553	0.510545
	0.832509	-1			0.832509	-1.04576			4.05691	-0.01773
	0.832509	-1.22185			0.832509	-1.69897			4.60638	0.307496
	0.832509	-1.39794			1.08279	-1.1549			3.96988	0.198657
	0.832509	-1.69897			0.991226	-1.22185			3.88762	-0.03621
	0.832509	-1.52288			2.13672	-0.60206			4.24055	0.904716
	0.832509	-1.1549			0.832509	-1.69897			4.4216	0.469822
	0.832509	-1.69897			3.13672	0.58995			3.99782	0.354108
	1.0899	-1.52288			0.832509	-1.22185			4.62531	0.243038
	0.832509	-1.52288			1.58771	-0.79588			4.26951	0.320146
	0.832509	-1.69897			0.832509	-1.52288			4.42651	0.583199
	0.832509	-1.69897			1.11727	-0.79588			4.34635	0.41162
	0.832509	-1.04576			2.38739	-0.36653			4.25042	0.318063
	0.832509	-1.69897			1.13354	-0.76955			4.3927	-0.14267
	0.832509	-1.09691			2.52763	-0.31876			4.41162	0.403121
	0.832509	-1.69897			0.832509	-1.39794			3.88762	0.10721
	0.832509	-1.69897			0.924279	-0.42022			4.35218	0.260071
	0.832509	-1.52288			0.832509	-1.69897			4.41497	1.64933
	0.832509	-1.52288			1.97128	-0.72125			4.70672	0.423246
	0.892095	-1.30103			1.3962	-1.04576			4.6637	0.628389
	0.832509	-1.69897			3.21748	0.113943			4.01703	-0.16115
	0.832509	-1.69897			0.832509	-1.69897			3.88986	-0.33724
	1.49276	-1.1549			0.832509	0.170262			4.55509	-0.27572
	1.02531	-1.69897			1.95231	-0.69897
	0.832509	-1.39794			1.76343	-1.1549			4.34635	-0.35655
	0.832509	-1.30103			2.59439	-0.11919			2.91328	-1
	0.913814	-1.69897			0.832509	-1.69897			4.25527	0.539076
	0.832509	-0.95861			0.832509	-1.69897			4.5092	0.143015
	0.832509	-1.69897			0.832509	-1.52288			4.50379	0.30103
	0.832509	-1.52288			1.16435	-1.22185			4.54282	0.745075
	0.832509	-0.36653			2.90472	0.701568			2.92891	-0.284
	0.832509	-2			2.13354	-0.82391			3.99432	-0.00436
	0.832509	-1.22185			0.832509	-1.52288			4.50379	0.0086

## Sheet: Extended Data Fig. 9b
	Log10 RBD IgG (AU/mL)
	Post2	3mo
	All samples	Elderly	Adult
	2.99344	3.26717
	4.26245	3.27875
	4.23045	3.66086
	3.78247	3.11059
	3.78032	3.14613
	4.02531	3.17026
	4.36549	3.73719
	4.07918	3.54283
	4.47567	3.76042
	4.32428	3.78032
	4.50786	3.86273
	4.31175	3.62839
	4.25768	3.54654
	3.72835	3.23045
	4.17319	3.23805
	3.83506	3.13033
	3.60314	3.0899
	4.33646	3.48144
	3.8451	3.33646
	3.5563	3.15534
	4.02938	3.45025
	4.48572	3.8202
	4.33244	3.67943
	3.74429	2.96237
	3.33646	3.25042
	4.90309	4.33041
	4.37107	3.72428
	3.02119	3.18752
	3.57171	2.71349
	4.05691	3.17319
	3.73799	3.21484
	4.11727	3.3784
	4.00432	3.25768
	4.54282	3.63347
	2.84011	2.20952
	4.16732	3.56937
	4.10037	3.22531
	3.86747	3.15534
	4.6561	4.1038
	3.26951	2.97497
	3.64147	3.10037
	3.90795	3.23553
	3.5611	2.94201
	4.04532	2.85431
	4.233
	3.90417	2.95037
	3.53403	2.96
	4.1959	3.3927
	3.68124	2.93752
	4.41497	3.85974
	3.96	3.33846
	3.74507	3.23553
	4	3.233
	4.25042	3.3962
	3.61384	3.02938
	4.20951	3.50786
	4.29885	3.48855
	3.86629	3.16732
	3.50786	3.14922
	3.04139	2.65992
	4.46687	3.9284
	4.05308	3.49416
	4.30963	3.47422
	4.24055	3.58771
	3.94939	3.26245
	4.39967	3.68842
	3.95521	3.27875
	4.47857	3.74896
	2.87099	3.38381
	3.66745	3.13033
	4.68124	3.77232
	4.36736	3.68842
	3.74507	3.09342
	3.93197	3.01284
	4.00432	3.38739
	4.19033	3.57634
	4.06819	3.42325
	4.28103	3.68753
	3.41664	2.88593
	4.03342	3.1959
	4.11394	3.63246
	3.58883	3.28556
	3.92891	3.17898
	4.07918	3.13988
	4.09342	3.51851
	4.2014	3.33041
	2.08278	2.98767
	4.24797	3.53908
	3.73719	3.03342
	3.63347
	4.05691	3.37107
	4.2014	3.617
	4.05691	3.49136
	4.20412	3.53275
	3.65706	2.9345
	3.78958	2.86094
	4.48001	3.87099
	3.38381	3.02531
	4.26245	3.71096
	4.06819	3.58093
	4.24055	3.44871
	4.32015	3.65992
	4.51054	3.80414
	4.16435	3.64345
	4.22531	3.65321
	4.04532	3.43136
	4.04532	3.38917
	4.01284	3.49831
	4.3784	3.82866
	4.28556		3.39445
	4.4609		4.05691
	4.40824		3.83378
	4.49831		3.96379
	4.44871		3.89653
	4.39967		3.7356
	4.87448		4.26951
	4.20951		3.66932
	4.3483		3.5563
	3.12057		2.66839
	4.49276		3.76938
	4.57287		3.84199
	4.76343		3.9619
	4.58659		3.90146
	4.26245		3.45939
	4.36549		3.64444
	3.96614		3.24304
	4		3.45788
	3.98543		3.59769
	4.05691		3.62839
	3.83885		3.07918
	3.9489		3.14613
	4.21219		3.58206
	4.2878		3.56585
	3.92583		3.48287
	4.18184		3.50106
	3.83315		3.2833
	4.55991		3.83696
	4.40483		3.83506
	4.54158		3.68395
	4.04532		3.37475
	4.51322		3.8202
	4.53656		3.88309
	4.3075		3.4456
	4.67025		3.92012
	4.15534		3.56348
	3.71517		3.1271
	4.0899		3.52892
	4.40312		3.89265
	4.23045		3.71181
	4.13033		3.55267
	4.02119		3.31597
	3.84136		3.04532
	4.27184		3.67761
	4.49693		3.85309
	3.40312		2.92788
	4.04922		3.32222
	3.85248		3.26951
	4.77232		4.02938
	4.22011		3.52375
	4.15534		3.42325
	4.18752		3.50515
	4.12711		3.51188
	4.33041		3.68931
	4.27875		3.58433
	4.28103		3.69897
	4.37291		3.60206
	4.17898		3.49416
	4.09691		3.5832
	3.89376		3.44871
	4.34242		3.98632
			3.57864
	4.30103		3.50515
	4.07188		3.55023
	4.43136		3.88536
	4.16732		3.66276
	4.24797		3.77159
	4.43775		3.63043
	4.38561		3.78604
	4.48287		3.85552
	3.76343		3.29226
	4.35411		3.72099
	3.95521		3.41497
	4.30103		3.68753
	4.23553		3.63448
	4.05691		3.53908
	4.60638		3.92531
	3.96988
	3.88762		3.24551
	4.24055		3.75051
	4.4216		3.77597
	3.99782		3.48855
	4.62531		4.07555
	4.26951		3.66745
	4.42651		3.86094
	4.34635		3.68124
	4.25042		3.79379
	4.3927		3.52244
	4.41162		3.88762
	3.88762		3.45025
	4.35218		3.63448
	4.41497		3.68124
	4.70672		4.12057
	4.6637		4.07555
	4.01703		3.4624
	3.88986		3.35025
	4.55509		3.85854
			3.72591
	4.34635		3.82672
	2.91328		2.50515
	4.25527		3.58995
	4.5092		3.75967
	4.50379		3.90146
	4.54282		3.81023
	2.92891		3.4216
	3.99432		3.50651
	4.50379		3.87216

## Sheet: Extended Data Fig. 9d
	RBD IgG (AU/mL)	Female
	Pre	6.8	6.8	6.8	6.8	6.8	6.8	6.8	6.8	6.8	6.8	9.2	6.8	6.8	6.8	6.8	6.8	6.8	6.8	41.6	6.8	6.8	6.8	6.8	9.1	6.8	6.8	6.8	24.3	6.8	6.8	6.8	6.8	6.8	6.8	6.8	6.8	6.8	6.8	6.8	6.8	6.8	6.8	6.8	6.8	6.8	6.8	6.8	6.8
	Post1	331	383	672	587	386	3050	1030	314	6.8	6.8	6.8	444	6.8	167	35.7	2370	92.7	124	787	188	6.8	61.9	84.2	16.1	270	1210	343	61.1	110	1180	217	62.9	41.9	73.4	12.8	29.7	99.9	616	67.8	63.1	208	312	6.8	285	6.8	6.8	10.5	56.4
	Post2	985	18300	17000	10600	12000	21100	32200	5350	3600	21500	5550	80000	11400	5470	692	45300	1860	3640	11100	17100	4800	5560	10000	4110	16200	19900	7350	1100	29300	11300	17400	25100	30100	743	4650	5560	10100	19100	10800	13000	3880	12400	15900	17700	15900	11400	6160	30200
	3mo	1850	1900	4580	1480	3490	6030	7290	1700	1430	4780	917	21400	1490	1640	162	12700	944	875	715		866	1720	1710	1070	3220	3080	1470	457	8480	3120	3870	4880	5610	2420	1350	1240	2440	4870	1570	4290	1930	3300	2140	3460	4140	3100	726	7430
[truncated: 168 more columns]

## Sheet: Extended Data Fig. 9e
	RBD IgG (AU/mL)	CMV+20-40’s
	Pre	21.5	6.8	6.8	6.8	6.8	6.8	6.8	6.8	6.8	29.4	6.8	6.8	6.8	6.8	6.8	27.2	6.8	6.8	6.8	13.9	6.8	6.8	6.8	6.8	6.8	6.8	6.8	6.8	6.8	6.8	6.8	6.8	6.8	65.9	6.8	16.5	6.8	6.8	6.8	6.8	6.8	6.8	6.8	6.8	6.8	6.8	6.8	6.8
	1st	17.7	6.8	1720	90.5	6.8	6.8	6.8	6.8	7.7	37		6.8	6.8	62.8	120	531	350	6.8	940	192	31.7	6.8	284	6.8	292	6.8	21.4	6.8	6.8	6.8	386	6.8	6.8	173	161	805	6.8	9.8	6.8	1370	244	8.4	6.8	1650	6.8	89.6	58	393
	2nd	19300	28900	31500	28100	16200	22300	1320	31100	37400	58000	23200	9250	9670	6900	8890	25400	34800	11100	32600	20300	12300	25300	17000	13500	18700	2530	11200	59200	13400	21400	19000	15100	12500	22000		27000	17700	24300	5800	22600	40400	26400	9950	26700	22200	17800	24700	25800
	3mo	2480	11400	9200	7880	4670	3600	466	5880	6950	9160	4410	1750	3960	1200	1400	6840	4830	2370	6610	2790	3380	7810	5150	3570	4760	847	2100	10700	3250	4890	3840	3120	3830	9690	3790	7680	5910	6110	1960	5260	8420	5970	3080	7260	4800	6220	3330	7720
	RBD IgG (AU/mL)	CMV+ ≥65
	Pre	6.8	6.8	6.8	6.8	6.8	6.8	6.8	6.8	6.8	6.8	6.8	6.8	6.8	6.8	6.8	6.8	6.8	6.8	6.8	6.8	6.8	6.8	6.8	9.2	6.8	6.8	6.8	6.8	6.8	6.8	6.8	6.8	6.8	6.8	10.3	6.8	7.6	6.8	6.8	6.8	6.8	6.8	41.6	6.8	6.8	6.8	6.8	6.8
	Post1	331	383	672	442	325	587	298	386	6.8	3050	1030	1930	609	314	678	232	123	2020	338	6.8	6.8	1270	6.8	6.8	444	1870	6.8	6.8	6.8	167	597	567	768	35.7	612	1000	509	2370	92.7	243	209	124	787	188	216	460	32	6.8
	Post2	985	18300	17000	6060	6030	10600	23200	12000	29900	21100	32200	20500	18100	5350	14900	6840	4010	21700	7000	3600	10700	30600	21500	5550	80000	23500	1050	3730	11400	5470	13100	10100	34900	692	14700	12600	7370	45300	1860	4380	8090	3640	11100	17100	8020	3420	15700	4800
	3mo	1850	1900	4580	1290	1400	1480	5460	3490	5760	6030	7290	4250	3520	1700	1730	1350	1230	3030	2170	1430	2820	6610	4780	917	21400	5300	1540	517	1490	1640	2390	1810	4300	162	3710	1680	1430	12700	944	1260	1720	875	715		892	912	2470	866
[truncated: 61 more columns]

## Sheet: Extended Data Fig. 9f
	Log10 % AIM+ in CD4 (Pre)	Log10 RBD IgG (AU/mL) (Post2)
	All samples	Elderly	Adult
	-1.62856	2.99344
	-1.69897	4.26245
	-1.69897	4.23045
	-1.3279	3.78247
	-1.61979	3.78032
	-1.69897	4.02531
	-1.69897	4.36549
	-1.69897	4.07918
	-1.60206	4.47567
	-1.56703	4.32428
	-1.32185	4.50786
	-1.56864	4.31175
	-1.61979	4.25768
	-1.69897	3.72835
	-1.48149	4.17319
	-1.60206	3.83506
	-1.69897	3.60314
	-1.44045	4.33646
	-1.69897	3.8451
	-1.55284	3.5563
	-1.69897	4.02938
	-1.60206	4.48572
	-1.69897	4.33244
	-1.69897	3.74429
	-1.65758	3.33646
	-1.55284	4.90309
	-1.69897	4.37107
	-1.50864	3.02119
	-1.69897	3.57171
	-1.69897	4.05691
	-1.60206	3.73799
	-1.69897	4.11727
	-1.69897	4.00432
	-1.69897	4.54282
	-1.61979	2.84011
	-1.69897	4.16732
	-1.69897	4.10037
	-1.69897	3.86747
	-1.69897	4.6561
	-1.69897	3.26951
	-1.61979	3.64147
	-1.69897	3.90795
	-1.63827	3.5611
	-1.69897	4.04532
	-1.50864	4.233
	-1.36653	3.90417
	-1.61979	3.53403
	-1.69897	4.1959
	-1.69897	3.68124
	-1.69897	4.41497
	-1.58503	3.96
	-1.69897	3.74507
	-1.46852	4
	-1.69897	4.25042
	-1.51244	3.61384
	-1.69897	4.20951
	-1.69897	4.29885
	-1.46852	3.86629
	-1.1549	3.50786
	-1.69897	3.04139
	-1.69897	4.46687
	-1.69897	4.05308
	-1.63827	4.30963
	-1.69897	4.24055
	-1.69897	3.94939
	-1.67778	4.39967
	-1.69897	3.95521
	-1.69897	4.47857
	-1.5376	2.87099
	-1.69897	3.66745
	-1.46852	4.68124
	-1.69897	4.36736
	-1.69897	3.74507
	-1.69897	3.93197
	-1.69897	4.00432
	-1.69897	4.19033
	-1.69897	4.06819
	-1.56864	4.28103
	-1.69897	3.41664
	-1.69897	4.03342
	-1.69897	4.11394
	-1.69897	3.58883
	-1.69897	3.92891
	-1.69897	4.07918
	-1.69897	4.09342
	-1.69897	4.2014
	-1.69897	2.08278
	-1.69897	4.24797
	-1.61672	3.73719
	-1.69897	3.63347
	-1.69897	4.05691
	-1.69897	4.2014
	-1.69897	4.05691
	-1.69897	4.20412
	-1.69897	3.65706
	-1.69897	3.78958
	-1.69897	4.48001
	-1.65758	3.38381
	-1.65758	4.26245
	-1.69897	4.06819
	-1.25964	4.24055
	-1.60206	4.32015
	-1.46852	4.51054
	-1.31876	4.16435
	-1.69897	4.22531
	-1.69897	4.04532
	-1.5822	4.04532
	-1.69897	4.01284
	-1.69897	4.3784
	-1.69897		4.28556
	-1.50864		4.4609
	-1.69897		4.40824
	-1.69897		4.49831
	-1.37059		4.44871
	-1.69897		4.39967
	-1.58503		4.87448
	-1.52288		4.20951
	-1.69897		4.3483
	-1.69897		3.12057
	-1.67778		4.49276
	-1.52172		4.57287
	-1.40894		4.76343
	-1.69897		4.58659
	-1.69897		4.26245
	-1.69897		4.36549
	-1.69897		3.96614
	-1.69897		4
	-1.58503		3.98543
	-1.35655		4.05691
	-1.36653		3.83885
	-1.69897		3.9489
	-1.59739		4.21219
	-1.46852		4.2878
	-1.69897		3.92583
	-1.69897		4.18184
	-1.69897		3.83315
	-1.61979		4.55991
	-1.37675		4.40483
	-1.69897		4.54158
	-1.69897		4.04532
	-1.69897		4.51322
	-1.69897		4.53656
	-1.69897		4.3075
	-1.69897		4.67025
	-0.97062		4.15534
	-1.69897		3.71517
	-1.45002		4.0899
	-1.69897		4.40312
	-1.69897		4.23045
	-1.69897		4.13033
	-1.69897		4.02119
	-1.69897		3.84136
	-1.61925		4.27184
	-1.49785		4.49693
	-1.69897		3.40312
	-1.45593		4.04922
	-1.4318		3.85248
	-1.69897		4.77232
	-1.69897		4.22011
	-1.69897		4.15534
	-1.65758		4.18752
	-1.48149		4.12711
	-1.49485		4.33041
	-1.69897		4.27875
	-1.69897		4.28103
	-1.6434		4.37291
	-1.58503		4.17898
	-1.69897		4.09691
	-1.69897		3.89376
	-1.69897		4.34242
	-1.55284
	-1.69897		4.30103
	-1.61154		4.07188
	-1.46852		4.43136
	-1.69897		4.16732
	-1.69897		4.24797
	-1.69897		4.43775
	-1.65758		4.38561
	-1.69897		4.48287
	-1.66716		3.76343
	-1.69897		4.35411
	-1.69897		3.95521
	-1.69897		4.30103
	-1.61208		4.23553
	-1.69897		4.05691
	-1.3279		4.60638
	-1.69897		3.96988
	-1.69897		3.88762
	-1.67778		4.24055
	-1.5376		4.4216
	-1.69897		3.99782
	-1.69897		4.62531
	-1.69897		4.26951
	-1.69897		4.42651
	-1.69897		4.34635
	-1.69897		4.25042
	-1.60206		4.3927
	-1.69897		4.41162
	-1.50836		3.88762
	-0.9431		4.35218
	-1.4318		4.41497
	-1.51985		4.70672
	-1.69897		4.6637
	-1.40894		4.01703
	-1.58153		3.88986
	-1.30103		4.55509
	-1.69897
	-1.69897		4.34635
	-1.69897		2.91328
	-1.56864		4.25527
	-1.69897		4.5092
	-1.43783		4.50379
	-1.69897		4.54282
	-1.42022		2.92891
	-1.63302		3.99432
	-1.69897		4.50379
