# Supplementary material for: Impaired CD4+ T cell response in older adults is associated with reduced immunogenicity and reactogenicity of mRNA COVID-19 vaccination
Source: Nat Aging. 2023 Jan 12;3(1):82–92. doi: 10.1038/s43587-022-00343-4 (PMC10154196; doi:10.1038/s43587-022-00343-4)
Supplement: Source Data Extended Data Fig. 10 — Statistical source data. [file 43587_2022_343_MOESM13_ESM.xlsx]

## Sheet: Extended Data Fig. 10a
	AIM+ CD8+ T (%)	Elderly
	Pre	0.1	0.1	0.1	0.1	0.33	0.196	0.1	0.1	0.1	0.1	0.1	0.1	0.1	0.1	0.1	0.1	0.1	0.1	0.1	0.1	0.1	0.1	0.1	0.1	0.1	0.11	0.25	0.1	0.1	0.1	0.1	0.1	0.1	0.1	0.1	0.1	0.1	0.1	0.1	0.1	0.2	0.1	0.1	0.1	0.1	0.1	0.1	0.1
	post1	0.1	0.1	0.217	0.37	2.91	0.75	1.94	0.1	0.27	1.502	0.29	0.33	0.2	0.1	0.555	0.1	0.1	0.56	0.103	0.1	0.1	0.72	0.44	0.1	0.1	1.52	0.1	0.1	0.1	0.4	0.1	0.634	0.13	0.14	0.1	0.122	0.1	0.329	0.77	0.1	0.58	0.212	0.11	0.52	0.89	0.1	0.365	0.65
	post2	0.1	0.24	1.191	0.65	2.24	1.42	2.07	0.1	0.34	0.79	1.79	0.1	0.551	0.152	0.69	0.53	0.626	0.1	0.1	0.79	0.46	2.22	2.28	1.37	0.47	1.94	0.48	0.31	0.79	0.92	0.43	1.022	0.35	1.103	0.95	0.406	0.2	0.695	0.86	0.1	1.65	0.169	0.1	0.71	0.861	0.518	0.11	0.19
	3mo	0.1	0.1	0.306	0.2	0.63	0.83	2.32	0.1	0.3	0.32	1.275	0.376	0.155	0.1	0.158	0.12	0.258	0.1	0.1	0.1	0.17	0.51	1.73	1.65	0.1	0.75	0.18	0.1	0.22	0.12	0.61	0.1	0.1	0.373	0.8	0.1	0.63	0.342	0.627	0.32	1.18	0.1	0.1	0.221		0.1	0.106	0.1
	IFNg+ CD8+ T (%)	Elderly
	Pre	0.05	0.05	0.05	0.05	0.05	0.05	0.05	0.05	0.05	0.05	0.05	0.05	0.05	0.087	0.05	0.05	0.05	0.05	0.05	0.05	0.05	0.05	0.05	0.05	0.05	0.05	0.05	0.05	0.05	0.05	0.05	0.05	0.05	0.05	0.05	0.05	0.05	0.053	0.05	0.05	0.05	0.05	0.05	0.05	0.05	0.05	0.05	0.05
	post1	0.05	0.054	0.161	0.05	0.24	0.05	0.18	0.05	0.128	0.551	0.05	0.081	0.05	0.147	0.521	0.05	0.05	0.273	0.05	0.05	0.054	0.051	0.12	0.1	0.05	1.55	0.07	0.064	0.05	0.05	0.05	0.18	0.05	0.108	0.05	0.05	0.05	0.062	0.05	0.05	0.05	0.05	0.05	0.05	0.105	0.05	0.072	0.79353
	post2	0.05	0.353	0.254	0.05	0.58	0.07	0.54	0.163	0.25	0.491	1.024	0.08	0.545	0.111	2.286	0.751	0.11	0.05	0.084	0.45	0.148	0.103	0.4	0.33	0.05	0.84	0.5	0.05	0.423	0.13	0.408	0.16	0.343	0.73578	0.245	0.05	0.129	0.144	0.232	0.05	0.05	0.063	0.05	0.799	0.257	0.395	0.081	0.2641
	3mo	0.05	0.05	0.187	0.05	0.11	0.101	0.269	0.05	0.085	0.05	1.129	0.05	0.08	0.05	0.102	0.05	0.09274	0.05	0.05	0.129	0.055	0.09	0.15	0.05	0.05	0.19	0.05	0.05	0.116	0.05	0.469	0.058	0.05	0.089	0.05	0.05	0.06	0.189	0.06099	0.05	0.05	0.05	0.05	0.05		0.05	0.05	0.05
[truncated: 168 more columns]

## Sheet: Extended Data Fig. 10b
	% AIM+ in CD8	CMV+20-40’s
	Pre	0.1	0.1	0.1	0.1	0.1	0.1	0.1	0.1	0.1	0.1	0.1	0.32	0.123	0.1	0.1	0.1	0.1	0.1	0.1	0.1	0.1	0.1	0.1	0.1	0.1	0.1	0.1	0.1	0.1	0.1	0.1	0.1	0.1	0.1	0.1	0.1	0.1	0.1	0.34	0.1	0.1	0.1	0.1	0.1	0.1	0.1	0.1	0.12
	Post1	0.718	0.15	0.28	0.53	0.1	1.856	1.23	0.9	1.61	0.133	0.21	4.68	0.18	0.1	0.1	0.666	0.1	0.658	1.99	0.42	0.367	4.06	0.39	0.5	0.33	1.36	0.15	0.168	0.1	0.523	0.45	0.86	0.386	0.13	0.477	0.355	0.11	1.355	0.75	0.94	1.05	2.02	0.719	0.367	0.64	0.925	3.41	5.12
	Post2	0.791	0.42	0.137	0.704	0.25	0.514	6.07	0.35	0.39	0.16	0.67	2.76	0.23	0.1	1.096	0.3	0.78	0.764	1.44	1.54	0.17	0.65	1.94	0.84	1.11	0.48	0.45	0.838	0.31	1.58	0.1	0.76	0.102	1.184	1.189	0.124	0.1	0.153	0.95	0.76	1.432	0.72	0.245	0.375	0.64	0.571	0.93	3.5
	3mo	0.1	0.2	0.1	0.517	0.1	0.214	1.5	0.16	0.1	0.119	0.17	1.47	0.192	0.15	0.219	0.1	1.09	0.403	0.23	0.84	0.1	0.37	0.87	0.1	0.13	0.1	0.41	0.289	0.1	0.446	0.2	0.456	0.102	0.18	0.173	0.1	0.1	0.1	1.78	0.21	0.34	0.34	0.167	0.118	0.39	0.181	0.84	4.32
	% IFNg+ in CD8	CMV+20-40’s
	Pre	0.05	0.05	0.05	0.074	0.05	0.05	0.05	0.05	0.05	0.05	0.05	0.05	0.05	0.05	0.05	0.05	0.05	0.05	0.05	0.05	0.05	0.05	0.05	0.05	0.05	0.11501	0.05	0.05	0.05	0.05	0.05	0.05	0.05	0.05	0.05	0.05	0.05	0.05	0.05	0.05	0.05	0.05	0.05	0.05	0.05	0.05	0.05	0.05
	Post1	0.774	0.055	0.118	0.147	0.05	2.569	0.05	1.221	1.089	0.05	0.055	1.55	0.136	0.05	0.05	1.246	0.51	0.285	0.205	0.056	0.181	2.533	0.18	0.228	0.62695	2.70565	0.29	0.07379	0.05	0.47593	0.6	0.426	0.18395	0.05	0.11	0.128	0.1	1.858	0.05	0.72255	0.761	0.21	0.605	0.199	0.069	0.37	0.39	0.42
	Post2	0.248	0.305	0.144	0.461	0.05	0.62333	0.131	0.133	0.05	0.05	0.389	1.22	0.323	0.068	0.65	0.70519	0.37088	0.277	1.048	0.632	0.16	0.057	0.802	0.206	0.188	0.336	0.14	0.434	0.135	1.2		0.746	0.05	0.19	0.48	0.05	0.094	0.051	0.291	0.264	1.17	0.35	0.104	0.202	0.153	0.23142	0.05	0.203
	3mo	0.05	0.05	0.05	0.091	0.05	0.13357	0.05	0.05	0.05	0.063	0.05	0.151	0.051	0.051	0.153	0.32	1.1	0.221	0.277	0.31	0.05	0.05	0.23	0.05	0.091	0.0722	0.05	0.06662	0.05	0.413	0.05	0.05	0.05	0.061	0.065	0.05	0.058	0.05	0.78	0.05	0.082	0.05	0.107	0.118	0.05	0.05	0.23	0.583
	% AIM+ in CD8	CMV+ ≥65
	Pre	0.1	0.1	0.1	0.1	0.33	0.196	0.1	0.1	0.1	0.1	0.1	0.1	0.1	0.1	0.1	0.1	0.1	0.1	0.1	0.1	0.1	0.1	0.1	0.1	0.11	0.25	0.1	0.1	0.1	0.1	0.1	0.1	0.1	0.1	0.1	0.1	0.1	0.1	0.1	0.2	0.1	0.1	0.1	0.1	0.1	0.1	0.1	0.1
	Post1	0.1	0.1	0.217	0.37	2.91	0.75	1.94	0.1	0.27	1.502	0.29	0.33	0.2	0.1	0.555	0.1	0.1	0.56	0.103	0.1	0.1	0.72	0.44	0.1	1.52	0.1	0.1	0.1	0.4	0.1	0.634	0.13	0.14	0.1	0.122	0.1	0.329	0.77	0.1	0.58	0.212	0.11	0.52	0.89	0.1	0.365	0.65	0.1
	Post2	0.1	0.24	1.191	0.65	2.24	1.42	2.07	0.1	0.34	0.79	1.79	0.1	0.551	0.152	0.69	0.53	0.626	0.1	0.1	0.79	0.46	2.22	2.28	1.37	1.94	0.48	0.31	0.79	0.92	0.43	1.022	0.35	1.103	0.95	0.406	0.2	0.695	0.86	0.1	1.65	0.169	0.1	0.71	0.861	0.518	0.11	0.19	0.622
	3mo	0.1	0.1	0.306	0.2	0.63	0.83	2.32	0.1	0.3	0.32	1.275	0.376	0.155	0.1	0.158	0.12	0.258	0.1	0.1	0.1	0.17	0.51	1.73	1.65	0.75	0.18	0.1	0.22	0.12	0.61	0.1	0.1	0.373	0.8	0.1	0.63	0.342	0.627	0.32	1.18	0.1	0.1	0.221	0.1	0.1	0.106	0.1	0.413
	% IFNg+ in CD8	CMV+ ≥65
	Pre	0.05	0.05	0.05	0.05	0.05	0.05	0.05	0.05	0.05	0.05	0.05	0.05	0.05	0.087	0.05	0.05	0.05	0.05	0.05	0.05	0.05	0.05	0.05	0.05	0.05	0.05	0.05	0.05	0.05	0.05	0.05	0.05	0.05	0.05	0.05	0.05	0.053	0.05	0.05	0.05	0.05	0.05	0.05	0.05	0.05	0.05	0.05	0.05
	Post1	0.05	0.054	0.161	0.05	0.24	0.05	0.18	0.05	0.128	0.551	0.05	0.081	0.05	0.147	0.521	0.05	0.05	0.273	0.05	0.05	0.054	0.051	0.12	0.1	1.55	0.07	0.064	0.05	0.05	0.05	0.18	0.05	0.108	0.05	0.05	0.05	0.062	0.05	0.05	0.05	0.05	0.05	0.05	0.105	0.05	0.072	0.79353	0.133
	Post2	0.05	0.353	0.254	0.05	0.58	0.07	0.54	0.163	0.25	0.491	1.024	0.08	0.545	0.111	2.286	0.751	0.11	0.05	0.084	0.45	0.148	0.103	0.4	0.33	0.84	0.5	0.05	0.423	0.13	0.408	0.16	0.343	0.73578	0.245	0.05	0.129	0.144	0.232	0.05	0.05	0.063	0.05	0.799	0.257	0.395	0.081	0.2641	0.506
	3mo	0.05	0.05	0.187	0.05	0.11	0.101	0.269	0.05	0.085	0.05	1.129	0.05	0.08	0.05	0.102	0.05	0.09274	0.05	0.05	0.129	0.055	0.09	0.15	0.05	0.19	0.05	0.05	0.116	0.05	0.469	0.058	0.05	0.089	0.05	0.05	0.06	0.189	0.06099	0.05	0.05	0.05	0.05	0.05		0.05	0.05	0.05	0.18
[truncated: 61 more columns]

## Sheet: Extended Data Fig. 10c
	(Post1)				(Post2)
	Log10 % AIM+ Th1 in CD4	Log10 % AIM+ CXCR3+ cTfh in CD4			Log10 % AIM+ Th1 in CD4	Log10 % AIM+ CXCR3+ cTfh in CD4
	All samples	Elderly	Adult		All samples	Elderly	Adult
	-2.37028	-2.17927			-1.67469	-2.11318
	-1.73133	-1.73133			-1.50276	-1.64094
	-1.53911	-1.5454			-0.67473	-0.8084
	-1.72195	-1.13019			-1.51241	-1.50751
	-1.19699	-1.13069			-1.58098	-0.96615
	-1.7997	-2.02155			-0.93801	-1.2713
	-1.51339	-1.61015			-1.0666	-1.46718
	-1.54012	-2.39794			-1.07988	-1.02706
	-2.28298	-2.20268			-1.57975	-1.71224
	-0.8348	-0.95464			-1.24953	-1.55007
	-1.59688	-1.44617			-1.00145	-1.25932
	-1.81124	-1.81375			-1.9944	-1.693
	-1.59685	-1.69751			-0.9311	-1.19706
	-1.75332	-1.90349			-1.36369	-1.51381
	-1.2759	-1.23753			-0.94071	-1.11665
	-1.69799	-1.451			-0.69608	-0.84889
	-1.53132	-1.50374			-0.63378	-0.85566
	-1.05758	-1.17223			-2.11791	-1.49627
	-2.06651	-1.76451			-1.60728	-1.70725
	-2.52288	-2.1338			-1.33251	-1.17434
	-2.52288	-2.21111			-1.23062	-1.1978
	-1.43323	-1.23374			-0.96674	-1.21241
	-2.17034	-1.75698			-1.40768	-1.28393
	-2.52288	-2.07186			-0.90375	-0.96979
	-2.03175	-2.39794			-1.41277	-1.49101
	-0.72222	-0.84817			-0.49012	-0.60027
	-1.67684	-1.65093			-1.20099	-1.23895
	-2.39815	-2.02518			-2.46811	-1.73641
	-1.99964	-2.39794			-0.78503	-0.97857
	-2.13207	-2.07558			-1.23888	-1.37314
	-1.71809	-1.68106			-1.2593	-1.32212
	-1.2411	-1.13083			-1.11902	-1.05957
	-1.57399	-1.54403			-1.15007	-1.03367
	-1.65215	-1.26451			-0.72067	-1.45351
	-2.19691	-2.19643			-0.79409	-0.98644
	-1.71413	-1.41229			-1.39857	-1.12517
	-1.84802	-2.39794			-0.73423	-2.26249
	-1.90095	-1.78929			-0.97531	-1.2066
	-1.09674	-1.00446			-0.92875	-1.01037
	-2.22185	-2.04692			-1.62107	-1.58587
	-1.50963	-1.96935			-1.19758	-1.55698
	-1.79788	-1.58367			-1.76516	-1.81272
	-2.05428	-1.83167			-1.63787	-2.03288
	-1.73212	-1.93677			-0.69165	-1.02946
	-1.75633	-1.42104			-1.2861	-1.15133
	-2.26599	-1.81384			-1.31534	-1.60182
	-1.55666	-1.40512			-1.38445	-1.54329
	-1.24572	-1.31186			-1.46697	-1.40529
	-1.92253	-2.02743			-1.1097	-1.34291
	-1.40012	-1.59245			-1.12231	-1.46597
	-1.6073	-1.94967			-1.48793	-1.5504
	-1.40732	-1.01072			-0.62593	-0.75779
	-1.92458	-1.88061			-1.22758	-1.3936
	-2.05033	-2.39794			-0.76582	-1.03303
	-1.93495	-1.59144			-0.68256	-0.25347
	-1.81472	-1.40491			-1.27283	-1.65215
	-1.44733	-1.40977			-1.54093	-1.56379
	-1.89887	-1.52347			-1.89715	-1.13277
	-1.46497	-1.402			-1.23994	-1.46674
	-2.52288	-2.39794			-0.94108	-1.56691
	-1.15301	-1.07609			-1.81868	-1.69659
	-1.38854	-1.26786			-0.94399	-1.04917
	-1.40246	-0.86907			-0.93907	-0.65571
	-1.4534	-1.22385			-1.15387	-0.91256
	-1.46983	-0.94022			-1.01015	-0.69178
	-0.81002	-0.66198			-1.36325	-1.18019
	-1.26849	-1.25025			-0.9045	-1.17844
	-1.01152	-1.1751			-1.44692	-1.53698
	-1.51543	-1.81401			-1.45263	-2.39794
	-1.71942	-1.16688			-1.16896	-0.95825
	-0.80171	-0.48164			-0.81898	-0.78216
	-1.46451	-0.91011			-1.65744	-1.50482
	-1.16772	-1.13442			-1.25161	-1.21589
	-1.245	-0.88307			-0.88309	-1.04412
	-1.52448	-1.64853			-1.03731	-1.24254
	-0.99485	-1.17351			-1.07199	-0.98881
	-2.52288	-2.12553			-1.07679	-1.29016
	-0.9716	-0.96271			-0.80864	-0.97339
	-1.84114	-1.34912			-1.18654	-1.48505
	-1.3851	-1.03002			-1.22333	-1.25526
	-1.39565	-1.19999			-0.83627	-0.86509
	-1.10673	-1.2566			-1.36361	-1.19508
	-1.37955	-1.78957			-1.08614	-1.56361
	-1.51015	-1.45765			-1.5592	-1.6133
	-1.22291	-1.50849			-0.5399	-1.08024
	-1.41561	-1.57123			-1.08571	-1.42006
	-2.26203	-1.8279			-2.52288	-2.31893
	-1.45059	-0.93589			-1.14895	-0.96772
	-1.67002	-1.66841			-0.9176	-1.19543
	-2.38614	-2.03507			-1.13452	-1.45253
	-1.78952	-1.96627			-0.83485	-1.30706
	-2.52288	-1.9183			-0.78423	-0.72324
	-2.27712	-1.91025			-2.23882	-1.32479
	-1.23564	-0.76918			-1.73684	-1.40487
	-0.92449	-1.50397			-0.67284	-1.07063
	-1.82149	-2.02514			-1.57381	-2.39794
	-1.32128	-1.89531			-1.10962	-1.17481
	-1.77467	-1.37761			-1.31801	-1.60559
	-1.86269	-1.43565			-1.2967	-1.03524
	-1.50736	-1.52696			-1.19609	-1.07464
	-1.48471	-1.51408			-0.75187	-1.00458
	-0.98769	-1.22436			-0.78496	-1.04692
	-1.69553	-1.60062			-1.44438	-1.64796
	-0.98925	-1.17118			-0.90973	-1.41219
	-1.69128	-1.7098			-1.0379	-1.8705
	-2.30159	-1.76075			-1.24977	-1.38537
	-1.87421	-1.63392			-1.34555	-1.55647
	-1.42899	-1.09097			-2.52288	-1.90309
	-0.51275	-0.62282			-0.97256	-1.22364
	-1.382		-1.30205		-0.65736		-1.36656			-1.36656
	-1.50471		-1.41764		-1.01782		-0.99679			-0.99679
	-1.86011		-1.64199		-1.79527		-1.81179			-1.81179
	-1.95719		-1.20285		-1.27783		-1.32899			-1.32899
	-0.92722		-1.42384		-0.9093		-1.37245			-1.37245
	-1.52149		-1.01484		-1.64274		-1.26446			-1.26446
	-1.39667		-1.24174		-1.06217		-1.16675			-1.16675
	-0.96491		-0.81864		-1.25384		-1.28754			-1.28754
	-1.64387		-1.87615		-0.83616		-1.0656			-1.0656
	-2.15919		-1.80482		-1.22141		-1.46374			-1.46374
	-1.0894		-1.39892		-1.15232		-1.25208			-1.25208
	-1.02078		-0.95746		-1.55365		-1.03025			-1.03025
	-1.70594		-1.78374		-0.82719		-1.26338			-1.26338
	-1.71037		-1.71104		-1.46579		-1.44741			-1.44741
	-1.48884		-1.09701		-0.96772		-1.14542			-1.14542
	-1.04493		-1.45842		-1.00082		-1.06821			-1.06821
	-1.69069		-1.25265		-1.22411		-1.22684			-1.22684
	-2.05845		-1.43462		-1.43697		-1.2243			-1.2243
	-1.80913		-2.39794		-1.42187		-1.42115			-1.42115
	-1.64945		-1.78615		-1.00446		-1.09152			-1.09152
	-1.45134		-1.68933		-0.69481		-1.27937			-1.27937
	-1.55932		-1.85		-1.23711		-1.40296			-1.40296
	-1.37391		-1.95506
	-1.59431		-1.5234		-1.46462		-1.44028			-1.44028
	-1.84315		-2.04769		-1.62762		-1.50116			-1.50116
	-1.64471		-1.69966		-1.38581		-1.51708			-1.51708
	-2.52288		-1.63276		-1.72328		-1.52779			-1.52779
	-1.61308		-1.42537		-1.6147		-1.89856			-1.89856
	-0.60398		-0.94635		-0.73277		-0.94761			-0.94761
	-1.61505		-1.39462		-0.71336		-0.76668			-0.76668
	-1.20241		-1.50354		-1.4569		-1.75526			-1.75526
	-0.18056		-0.33533		-0.73276		-0.86738			-0.86738
	-1.82958		-1.89529		-1.20888		-1.42666			-1.42666
	-1.20076		-1.22882		-0.94379		-2.02627			-2.02627
	-2.21228		-1.40922		-2.20427		-2.02835			-2.02835
	-2.52288		-2.06563		-0.34582		-0.86268			-0.86268
	-2.52288		-2.39794		-1.39762		-1.42903			-1.42903
	-1.45317		-1.62091		-1.35672		-1.56905			-1.56905
	-2.52288		-2.10941		-1.44161		-1.42861			-1.42861
	-1.23135		-0.96985		-1.29397		-2.09766			-2.09766
	-1.38682		-1.72668		-1.68697		-2.03058			-2.03058
	-0.87894		-1.07575		-1.07979		-1.08016			-1.08016
	-1.88351		-1.77357		-1.74791		-1.89891			-1.89891
	-1.0327		-0.88562		-1.03457		-1.10889			-1.10889
	-1.65881		-1.57213		-1.67167		-1.88948			-1.88948
	-1.06753		-1.37326		-1.69006		-1.68314			-1.68314
	-1.30764		-0.95408		-1.6528		-1.34486			-1.34486
	-0.85525		-0.55385		-1.68383		-1.58138			-1.58138
	-1.11159		-1.3438		-1.28352		-1.29512			-1.29512
	-1.7078		-2.25249		-1.54697		-1.50983			-1.50983
	-1.66637		-1.66695		-1.17907		-1.39569			-1.39569
	-1.3119		-1.35871		-1.54132		-1.64421			-1.64421
	-1.83509		-1.90911		-1.49276		-0.89626			-0.89626
	-1.20036		-1.66989		-0.47322		-1.12113			-1.12113
	-1.30014		-1.08104		-1.32917		-1.75048			-1.75048
	-1.21748		-0.70507		-1.08506		-1.13554			-1.13554
	-1.7162		-1.18134		-1.14223		-1.14321			-1.14321
	-1.18446		-1.17764		-1.07614		-1.15611			-1.15611
	-2.38316		-1.46189		-1.35969		-1.4913			-1.4913
	-1.79697		-1.35407		-1.05737		-1.04037			-1.04037
	-2.02963		-1.72923		-1.5047		-2.39794			-2.39794
	-1.65641		-1.40791
	-2.25302		-1.82569		-1.3777		-1.15289			-1.15289
	-1.32337		-0.79039		-1.42178		-1.1405			-1.1405
	-0.93831		-1.07982		-1.16481		-1.34542			-1.34542
	-2.52288		-1.61906		-1.08429		-1.20557			-1.20557
	-1.46688		-1.42581		-1.30856		-1.45753			-1.45753
	-1.23469		-1.28041		-1.16876		-1.19137			-1.19137
	-1.11261		-1.02161		-0.97742		-0.88075			-0.88075
	-1.22778		-1.18307		-0.83293		-0.85544			-0.85544
	-2.19016		-2.25574		-1.7537		-1.65038			-1.65038
	-0.77045		-0.5857		-1.25055		-1.40802			-1.40802
	-1.38295		-2.2875		-1.02254		-1.41514			-1.41514
	-1.41313		-1.34809		-0.63106		-0.76318			-0.76318
	-1.23527		-1.29907		-1.002		-1.34558			-1.34558
	-0.92326		-0.63306		-0.63848		-0.91047			-0.91047
	-1.34216		-1.05699		-1.23886		-1.64316			-1.64316
	-1.91049		-1.43247		-0.84871		-0.92205			-0.92205
	-2.05495		-1.5562		-1.72607		-1.52565			-1.52565
	-1.60174		-1.37686		-1.30489		-1.12403			-1.12403
	-1.24745		-0.97282		-1.16075		-0.7707			-0.7707
	-1.67227		-1.53041		-1.11049		-1.08085			-1.08085
	-0.84083		-0.71473		-0.95189		-0.70713			-0.70713
	-1.5481		-1.4728		-1.43482		-1.71138			-1.71138
	-1.53224		-1.27093		-1.03735		-0.71426			-0.71426
	-1.69015		-1.51585		-0.91995		-1.12333			-1.12333
	-0.52761		-0.3334		-1.02307		-1.16688			-1.16688
	-1.09188		-1.07124		-0.87749		-0.89499			-0.89499
	-1.11549		-0.80234		-1.12311		-1.28871			-1.28871
	-2.07469		-1.58509		-0.75608		-0.87421			-0.87421
	-1.77354		-1.37549		-1.0511		-1.43554			-1.43554
	-1.23393		-1.24424		-0.8845		-0.90638			-0.90638
	-1.08818		-1.47839		-1.03176		-1.49681			-1.49681
	-1.33642		-0.88162		-0.92759		-0.93257			-0.93257
	-1.94933		-1.27885		-0.69327		-0.90792			-0.90792
	-1.32755		-1.62774		-1.42271		-1.73562			-1.73562
	-1.44032		-1.39875		-0.91231		-1.30034			-1.30034
	-1.51692		-1.74003
	-1.67664		-1.51384		-1.2158		-0.95373			-0.95373
	-2.26927		-1.96782		-1.36316		-1.87419			-1.87419
	-1.24172		-1.35143		-1.09269		-1.26938			-1.26938
	-1.47927		-1.74777		-1.51567		-1.31148			-1.31148
	-2.52288		-1.47295		-1.05426		-0.98561			-0.98561
	-0.54313		-0.52305		-0.87935		-1.0918			-1.0918
	-1.72439		-1.47776		-2.22163		-1.73483			-1.73483
	-1.40012		-1.10504		-1.30916		-0.95427			-0.95427
	-1.57466		-0.70323		-1.36625		-0.90741			-0.90741

## Sheet: Extended Data Fig. 10d
	PD-1 MFI of total Th1
	Vaccination	Unvaccinated		Pre	Post1	Post2	3 mo
		(n = 3)		Vaccinated (n = 216)
	Stimulation	No stim	CD3	Spike peptide pool
			28
		1831	9381		14124	25740	21625
		1520	9149		17178	35051	20344
		1825	10049		25746	27265	15810
					14314	19878	14940
					13489	11168	11875
					20410	25635	15299
					11019	21969	5032
					12114	27434	16961
					16319	13478	7799
					14619	20166	6517
					40182	19566	26957
					13178	7286	10815
				7044	4030	14723	14306
					10370	21809	9660
				23582	23784	14824	18829
					6200	22627	20395
					11069	11562	12978
					15740	7393	11530
					10192	31576	8296
				10505		26455
						27382	11459
					28272	21542	11023
					6794	26911	7774
				12287		15282	15275
					67607	22243
					5543	13736	7003
					9327	29199	5233
					11139	22121	7875
				427	5050	22598	23380
					31319	9947	17902
					4719	8133	8025
					8285	11451	6243
					3887	23350	6872
					33166	24612	23271
					52283	23299	13749
					12249	11029
					9817	25582	31023
					34824	26457	7287
					15976	9174	14066
					7886	29442
					12548	14193	10443
					11697	20326
					1478	23271	12931
					4164	26165	9310
					14677	16637
					28658	24756
					5460	12800	10460
					11295	13024	12040
				3150	22965	19977	10626
					31377	21870
					28925	24892
					5893	15239	6747
				6440	7239	17211	7946
					13914	21598	9258
					17282	26569	31153
					19044	17561	11307
					20152	19658	15877
					22607
					3325	14434	1398
						13710	17533
					14283	12698	12293
					15208	13515	18813
				3047	14803	22348	15601
					7476	13562	20946
					22207	17372	17284
					19415	8544	9437
				4576	25013	30436	18636
					24935	22072	17617
					5245	25428	14553
					10794	17836
					10016	11240	7978
					11461	24636	12941
					7290	21033	8346
					22016	24508	6947
					7043	15684	8021
					13506	22927	13359
						15068	8944
					12835	12825	11345
					8745	17389	10070
					19097	14746	10228
					13578	17211	14138
					12464	12027	28185
					29112	27921	20142
					8380	16895
					19488	19322	10298
					8964	19974	2548
					2260
					12959	12821	1944
				5341	7773	18429	13259
					22477	19861
					46186	26385	15248
						19986	17807
					7715	47748
					38916	27360
					8353	8628	11390
					32108	17705	4698
					19987	15838	7816
					38883	32057
					6242	22398	22390
					2675	7060	8661
				5327	9011	20780	10941
				887	18381	14805	17294
					20189	15246	27038
				5634	12251	11814	5991
					8877	18353	19271
					11078	12844	14281
					22254	27996	30246
					13904		7038
					21224	14972	17164
				33706	30448	19508	18266
					7084	14058	8193
					8217	10429
					9091	10082	7429
				4485	19240	14211	15496
					26759	32773	25719
					23279	12979
					6315	10811	4640
					14656	30760	26552
					7294	26425	15844
					16072	12332	18336
					4559	15384
					16819	12521	7179
					16220	11146	12004
					7807	25516	16589
					16682	16487	7396
					7437	26474
					5758	13462	13460
					11484	6357	6682
				3634	6903	13354	5201
				10336	9081	19061	10964
					4795	18755	15556
					18795		9940
					33639	17787	12768
					12790	21118	11670
					9514	13171	10806
						11561	7961
					13088	21637	9636
					13087	19597	15206
					8975	15946	18047
					9408	9565	15181
					16830	14003	16266
					14297	12544	6591
					12939	6212	6469
					23100	5549
						19407	19164
						7704
					24268	26785	11414
						15956
					20841	20797	21752
					26800	23294	18641
					22999	22375	8146
					19282	18288	6165
				30453	17816	16729	7721
					13624	11791	9963
					20235	17330	10636
					21375	17486	18004
					25099	12908	20896
					18643	14414	5181
					8667	6899	13886
					11247	17199	5831
					12927	12467	11084
				1684	14061	11166	28597
					7927	5142	6054
					24539	17665	14498
					6654	20541	11663
					17644	24745	18147
					6269	9426	10726
					3806	17365	19324
					15183	26287	14212
					16437	12154	13796
					4192		7573
					7488	15248
					5794	11799	26324
					15645
						16761	4596
					2799	5539	4054
					13116	10957	9279
					11217	12129	6900
					6795	13979	13342
					17828	27711	6383
					5829	5947	13688
					18576	17048	17685
					14815	18377	14865
					16635	14462	11755
					24917	15432	24453
					5662	13730
					10997	16528
					24362	21099
					7784	15517	14829
					12415	7481	12782
					17883	31023	19185
					6141	15384	11477
					10558	11934	14638
					10604	12187	16088
					13983	18220	23323
					17019	9324	12038
					17856	22280	20942
					7195	14364	6005
					10737	11956	7991
					4127	4327	4353
				5618	21543	13503	9745
				9212	19982	13951	10090
					16271	18045	7167
					12774	17785	11792
					4588	16226	4941
					8774	19706	6560
					8151		10825
					8048	25959	39987
					5233	10901
					10999	11407	6983
					5800	14307	15320
						16357	9686
					27199	18506	7087
					12858	5304	13580
					12110	10035	10030
					16088	14165	11194

## Sheet: Extended Data Fig. 10e
	Log10 PD-1 MFI of AIM+ Th1 (Post2)	Log10 % AIM+ in CD4 (Post1)		Log10 % AIM+ in CD8 (Post1)
	All samples	Elderly	Adult	Elderly	Adult
	4.41061	-1.40384		-1
	4.5447	-0.90992		-1
	4.43561	-0.61618		-0.66354
	4.29837	0.129368		-0.4318
	4.04798	-0.15614		0.463893
	4.40883	-0.89626		-0.12494
	4.34181	-0.52692		0.287802
	4.43829	-0.48149		-1
	4.12963	-0.91364		-0.56864
	4.30462	-0.06493		0.17667
	4.2915	-0.13018		-0.5376
	3.86249	-0.53445		-0.48149
	4.168	-0.42481		-0.69897
	4.33864	-0.75449		-1
	4.17097	-0.00393		-0.25571
	4.35463	-0.44129		-1
	4.06303	-0.40121		-1
	3.86882	-0.18709		-0.25181
	4.49936	-1.01323		-0.98716
	4.42251	-0.64397		-1
	4.43747	-0.95861		-1
	4.33329	-0.54821		-0.14267
	4.42993	-0.24642		-0.35655
	4.18418	-0.95059		-1
	4.34719	-0.97062		-1
	4.13786	-0.06349		0.181844
	4.46537	-0.73283		-1
	4.3448	-0.48545		-1
	4.35407	-1.21467		-1
	3.99769	-0.85078		-0.39794
	3.91025	-0.49049		-1
	4.05884	-0.2644		-0.19791
	4.36829	-0.4828		-0.88606
	4.39115	-0.5867		-0.85387
	4.36734	-1.1549		-1
	4.04254	-0.53379		-0.91364
	4.40793	-1.09151		-1
	4.42254	-0.95809		-0.4828
	3.96256	0.004321		-0.11351
	4.46897	-1.22424		-1
	4.15207	-0.67778		-0.23657
	4.30805	-0.50864		-0.67366
	4.36682	-0.52724		-0.95861
	4.41772	-0.55284		-0.284
	4.22108	-0.44129		-0.05061
	4.39368	-0.81248		-1
	4.10721	-0.24795		-0.43771
	4.11474	-0.24185		-0.18709
	4.30053	-0.96257		-1
	4.33985	-0.61071		-0.63827
	4.39606	-0.73755		-0.16749
	4.18296	-0.39686		-0.82391
	4.23581	-0.73518		-0.88606
	4.33441	-0.60033		-0.14267
	4.42438	-0.8041		0.049218
	4.24455	-0.68194		-1
	4.29354	-0.23359		-1
		-0.53018		0.534026
	4.15939	-0.07676		-0.44855
	4.13704	-1.42022		-1
	4.10374	-0.34199		0.522444
	4.13082	-0.57675		-0.09691
	4.34924	-0.17914		-0.33255
	4.13232	-0.23136		-0.07572
	4.23985	-0.19179		-0.83268
	3.93166	0.193945		0.495544
	4.48339	-0.34872		-0.79048
	4.34384	-0.16363		0.361728
	4.40531	-0.31247		-0.09691
	4.2513	-0.64016		-1
	4.05077	0.253822		0.95376
	4.39157	-0.10237		0.149219
	4.3229	-0.06349		0.597695
	4.38931	-0.36957		-0.67162
	4.19546	-0.72816		0.033424
	4.36035	0.040602		0.156246
	4.17806	-0.70774		-0.23657
	4.10806	-0.11577		0.763428
	4.24027	-0.32422		-0.43297
	4.16867	-0.36856		-0.60206
	4.23581	-0.39041		-0.06048
	4.08016	-0.24413		-0.20066
	4.44593	-0.58838		-1
	4.22776	-0.27491		-0.44249
	4.28605	-0.51743		-0.8729
	4.30047	-0.48149		-0.9914
		-0.47886		-1
	4.10792	-0.08566		0.536558
	4.2655	-0.53588		-0.84771
	4.298	-1.1088		-0.9393
	4.42136	-0.51286		-1
	4.30073	-1		-1
	4.67896	-1.08092		-1
	4.43712	-0.21254		-0.07263
	3.93591	0.044932		0.04454
	4.2481	-1.11919		-0.96658
	4.1997	-0.50307		-0.52143
	4.50592	-0.43967		-1
	4.35021	-0.19518		-0.49485
	3.8488	-0.3714		0.025715
	4.31765	-0.37161		-0.86328
	4.17041	-0.11014		0.235528
	4.18316	-0.32239		-0.92082
	4.0724	-0.04431		0.245513
	4.26371	-0.51286		-0.37779
	4.1087	-0.84164		-0.49485
	4.4471	-0.23284		-0.62342
		-0.03339		0.401401
	4.17528	0.216957		0.369216
	4.29021		-0.23359		-0.88606
	4.14792		-0.26281		-0.48149
	4.01824		-0.29656		-0.21467
	4.00355		-0.17653		-0.27572
	4.15262		-0.12552		-0.02687
	4.51552		-0.26043		-0.49621
	4.11324		-0.26761		-0.31876
	4.03387		-0.09098		0.608526
	4.48799		-0.88273		-1
	4.42201		-0.95861		-1
	4.09103		-0.28735		-0.14388
	4.18707		0.213252		0.133539
	4.09764		-0.19723		-1
	4.04712		-0.64397		-0.88606
	4.40681		-0.0752		-1
	4.21714		-0.31515		-0.32148
	4.42282		-0.28904		-0.2815
	4.12911		-0.5784		-0.49214
	3.80325		-0.67572		-0.67778
	4.12561		-0.29158		-0.28567
	4.28015		-0.40561		-1
	4.27312		-0.38722		-0.17653
			-0.65758		-0.52578
	4.2501		-0.72816		-0.60206
	4.32465		-1.23657		-1
	4.11962		-1.02228		-1
	4.063		-0.45445		-0.95861
	4.3352		-0.37366		-0.95468
	4.29219		0.167317		-0.0655
	4.20265		-0.6517		-0.40894
	3.98068		-0.17718		0.206826
	4.14622		0.439363		0.268578
	4.09844		-0.96782		-1
	3.79323		0.123852		-0.18177
	3.74421		-0.27854		-0.67162
	4.28796		-0.7986		-1
	3.88672		-1.67778		-1
	4.42789		-0.55926		-0.43533
	4.20292		-0.77469		-0.82391
	4.318		-0.35556		-0.95861
	4.36724		-0.31515		-0.55284
	4.34976		0.049218		-0.12494
	4.26217		-0.27409		-0.08092
	4.22347		-0.16685		-0.64782
	4.07155		-0.56067		-0.45469
	4.2388		0.283075		-0.41341
	4.24269		-0.22621		0.532754
	4.11086		0.137037		-0.2204
	4.15878		0.054996		-0.49485
	3.83879		-0.61651		-0.5376
	4.2355		-0.22403		-0.05552
	4.09576		-0.14935		0.017033
	4.0479		-0.39577		-0.82391
	3.71113		-0.4389		0.089905
	4.24711		-0.14935		0.305351
	4.31262		0.16763		-0.51145
	4.39349		-0.5155		-1
	3.97433		-0.23508		0.70927
	4.23967		-0.23958		-0.77469
	4.41974		-0.5059		-0.89963
	4.08472		-0.83268		-0.87615
			0.048442		-0.34679
	4.18321		-0.63328		-1
	4.07185		0.079904		0.225309
			-0.07727		0.670246
	4.2243		-0.59225		-0.54212
	3.74343		-0.35458		0.298853
	4.03969		0.057666		-0.43415
	4.08382		-0.16546		0.049993
	4.14548		-0.26201		-0.26761
	4.44265		-1.01773		-0.74473
	3.7743		0.37858		-0.14327
	4.23167		-0.62342		-0.74473
	4.26427		-0.04576		-0.06248
	4.16023		-0.10018		-0.32422
	4.18842		-0.02733		-0.13668
	4.13767		0.12156		-0.30103
	4.21822		-0.46725		-0.27572
	4.32426		-0.52143		-0.61979
	4.19081		-0.6073		-0.84466
	3.87396		-0.07058		0.021189
	4.49168		-0.64016		-0.44977
	4.18707		0.087071		0.305351
	4.07679		-0.37986		0.005609
	4.0859		-0.4698		-0.37675
	4.26055		-0.64975		-0.43533
	3.9696		0.304921		0.181844
	4.34792		-0.34104		0.131939
	4.15728		0.131939		0.187521
	4.07759		-0.50208		-0.88606
	3.63619		-0.1549		-0.12494
	4.13043		-0.13194		-0.15677
	4.14461		-0.32698		-0.12378
	4.25636		-0.23807		0.108227
	4.25005		-0.16178		-1
	4.21021		-0.33953		-0.16115
	4.2946		-0.04576		0.068186
			-0.53401		-0.16178
	4.41429		-0.26286		-0.19382
	4.03747		-0.74473		-1
	4.05717		-0.14509		-0.34679
	4.15555		-0.2426		-0.04576
	4.2137		-0.68639		-1
	4.26731		0.128399		-0.03386
	3.7246		-0.32883		-0.58336
	4.00152		-0.29499		0.056905
	4.15122		-0.15033		0.053078
